# Supplementary material for: Glycogen synthase kinase homolog Rim11 regulates lipid synthesis through the phosphorylation of Pah1 phosphatidate phosphatase in yeast
Source: J Biol Chem. 2022 Jul 1;298(8):102221. doi: 10.1016/j.jbc.2022.102221 (PMC9352556; doi:10.1016/j.jbc.2022.102221)
Supplement: Table S1 [file mmc1.xlsx]

## Sheet: Proteins
Checked	Protein FDR Confidence: Combined	Master	Accession	Description	Exp. q-value: Combined	Contaminant	Marked as	Sum PEP Score	Coverage [%]	# Peptides	# Isoforms	# PSMs	# Unique Peptides	# AAs	MW [kDa]	calc. pI	Score Sequest HT: Sequest HT	# Peptides (by Search Engine): Sequest HT	Biological Process	Cellular Component	Molecular Function	Pfam IDs	Entrez Gene ID	Ensembl Gene ID	Gene Symbol	Chromosome	KEGG Pathways	WikiPathways	Reactome Pathways	# Protein Pathway Groups	# Razor Peptides	Abundances (Normalized): F1: Sample	Found in Sample: [S1] F1: Sample	# Protein Groups	Modifications
FALSE	High	Master Protein	Rim11-TAP_tagged_in_yeast	Rim11-TAP_tagged_in_yeast	0	FALSE		139.831	38	27	39	648	27	555	64	6.65	952.76	27												0	0	4.32991e+09	High	1	Phospho [Y199(99.4)]; Met-loss [N-Term]; Acetyl [N-Term]
FALSE	High	Master Protein	P02994	Elongation factor 1-alpha OS=Saccharomyces cerevisiae (strain ATCC 204508 / S288c) OX=559292 GN=TEF1 PE=1 SV=1	0	FALSE		44.974	38	14	15	48	14	458	50	9.04	52.15	14	cell communication;metabolic process;regulation of biological process;response to stimulus;transport	cytoplasm;cytoskeleton;cytosol;membrane;mitochondrion;ribosome	catalytic activity;nucleotide binding;protein binding;RNA binding	Pf00009, Pf03143, Pf03144	852415; 856195	YBR118W; YPR080W	TEF2; TEF1	II; XVI	RNA transport	Translation Factors	Eukaryotic Translation Elongation; HSF1 activation; Protein methylation; Neutrophil degranulation	14	0	5.57508e+07	High	1
FALSE	High	Master Protein	P04264	SWISS-PROT:P04264 Tax_Id=9606 Gene_Symbol=KRT1 Keratin, type II cytoskeletal 1	0	TRUE		38.016	21	14	14	26	12	644	66	8.12	32.45	14	cell death;defense response;metabolic process;regulation of biological process;response to stimulus;transport	cytoskeleton;cytosol;extracellular;membrane;nucleus	catalytic activity;motor activity;protein binding;receptor activity;structural molecule activity;transporter activity	Pf00038, Pf01496, Pf01576, Pf05103, Pf05957, Pf12128, Pf13166, Pf13514	3848		KRT1	12		Corticotropin-releasing hormone signaling pathway		1	2	3.18094e+07	High	1
FALSE	High	Master Protein	P13645	SWISS-PROT:P13645 Tax_Id=9606 Gene_Symbol=KRT10 Keratin, type I cytoskeletal 10	0	TRUE		33.793	22	14	14	22	12	593	59.5	5.21	22.06	14	metabolic process		structural molecule activity	Pf00038, Pf04111								0	2	1.45965e+07	High	1
FALSE	High	Master Protein	P35908	SWISS-PROT:P35908 Tax_Id=9606 Gene_Symbol=KRT2 Keratin, type II cytoskeletal 2 epidermal	0	TRUE		24.634	21	12	12	14	9	645	65.8	8	8.67	12	cell death;cell organization and biogenesis;cell proliferation;cellular component movement;metabolic process	cytoskeleton;cytosol;membrane;nucleus	protein binding;structural molecule activity	Pf00038, Pf12128, Pf13166	3849		KRT2	12				0	1	3.72178e+06	High	1
FALSE	High	Master Protein	P00560	Phosphoglycerate kinase OS=Saccharomyces cerevisiae (strain ATCC 204508 / S288c) OX=559292 GN=PGK1 PE=1 SV=2	0	FALSE		24.56	31	10	10	22	10	416	44.7	7.61	12.4	10	metabolic process	cytoplasm;membrane;mitochondrion	catalytic activity;nucleotide binding	Pf00162	850370	YCR012W	PGK1	III	Glycolysis / Gluconeogenesis; Carbon metabolism; Metabolic pathways; Biosynthesis of secondary metabolites; Biosynthesis of amino acids; Biosynthesis of antibiotics	Principle Pathways of Carbon Metabolism; Aerobic Glycerol Catabolism; Glycolysis; Glycolysis and Gluconeogenesis	Gluconeogenesis; Glycolysis	15	0	4.32193e+06	High	1
FALSE	High	Master Protein	P02533	SWISS-PROT:P02533 Tax_Id=9606 Gene_Symbol=KRT14 Keratin, type I cytoskeletal 14	0	TRUE		19.947	18	9	9	14	3	472	51.6	5.16	7.04	9	cell death;cell organization and biogenesis;response to stimulus	cytoplasm;cytosol;nucleus	protein binding;structural molecule activity	Pf00038, Pf13514	3861		KRT14	17		Corticotropin-releasing hormone signaling pathway		1	4	3.65504e+06	High	1
FALSE	High	Master Protein	P11484	Ribosome-associated molecular chaperone SSB1 OS=Saccharomyces cerevisiae (strain ATCC 204508 / S288c) OX=559292 GN=SSB1 PE=1 SV=3	0	FALSE		18.074	13	6	6	11	6	613	66.6	5.44	16.34	6	cell communication;cell organization and biogenesis;metabolic process;regulation of biological process;response to stimulus;transport	cytoplasm;membrane	catalytic activity;nucleotide binding;protein binding	Pf00012, Pf06723	851369	YDL229W	SSB1	IV				0	0	2.68839e+06	High	1
FALSE	High	Master Protein	P00924	Enolase 1 OS=Saccharomyces cerevisiae (strain ATCC 204508 / S288c) OX=559292 GN=ENO1 PE=1 SV=3	0	FALSE		17.999	19	8	8	11	8	437	46.8	6.62	10.32	8	metabolic process;regulation of biological process	cytoplasm;cytosol;membrane;mitochondrion;vacuole	catalytic activity;metal ion binding	Pf00113, Pf03952, Pf13378	853169	YGR254W	ENO1	VII	RNA degradation; Glycolysis / Gluconeogenesis; Carbon metabolism; Metabolic pathways; Biosynthesis of secondary metabolites; Biosynthesis of amino acids; Biosynthesis of antibiotics; Methane metabolism	Principle Pathways of Carbon Metabolism; Aerobic Glycerol Catabolism; Glycolysis; Serine-isocitrate lyase pathway; Glycolysis and Gluconeogenesis	Gluconeogenesis; Glycolysis	18	0	5.37707e+06	High	1
FALSE	High	Master Protein	P35527	SWISS-PROT:P35527 Tax_Id=9606 Gene_Symbol=KRT9 Keratin, type I cytoskeletal 9	0	TRUE		16.547	16	8	8	16	8	623	62.1	5.3	14.35	8	cell death;cell organization and biogenesis	cytosol;membrane;nucleus	structural molecule activity	Pf00038, Pf13166	3857		KRT9	17				0	0	7.74532e+06	High	1
FALSE	High	Master Protein	P08779	SWISS-PROT:P08779 Tax_Id=9606 Gene_Symbol=KRT16 Keratin, type I cytoskeletal 16	0	TRUE		15.987	15	7	7	11	1	473	51.2	5.05	7.04	7	cell death;cell differentiation;cell organization and biogenesis;cell proliferation;cellular component movement;defense response;regulation of biological process;response to stimulus	cytoskeleton;cytosol;nucleus	protein binding;structural molecule activity	Pf00038, Pf07888, Pf13514	3868	ENSG00000186832.8	KRT16	17			Formation of the cornified envelope	3	0	80237.4	High	1
FALSE	High	Master Protein	P14126	60S ribosomal protein L3 OS=Saccharomyces cerevisiae (strain ATCC 204508 / S288c) OX=559292 GN=RPL3 PE=1 SV=4	0	FALSE		15.575	16	6	6	16	6	387	43.7	10.29	14.13	6	cell organization and biogenesis;metabolic process	cytoplasm;ribosome	nucleotide binding;protein binding;RNA binding;structural molecule activity	Pf00297	854229	YOR063W	RPL3	XV	Ribosome	Cytoplasmic Ribosomal Proteins	Formation of a pool of free 40S subunits; SRP-dependent cotranslational protein targeting to membrane; L13a-mediated translational silencing of Ceruloplasmin expression; Nonsense Mediated Decay (NMD) enhanced by the Exon Junction Complex (EJC); GTP hydrolysis and joining of the 60S ribosomal subunit; Nonsense Mediated Decay (NMD) independent of the Exon Junction Complex (EJC)	14	0	7.59125e+06	High	1
FALSE	High	Master Protein	P10591	Heat shock protein SSA1 OS=Saccharomyces cerevisiae (strain ATCC 204508 / S288c) OX=559292 GN=SSA1 PE=1 SV=4	0	FALSE		13.331	14	6	6	7	6	642	69.6	5.11	2.54	6	cell organization and biogenesis;metabolic process;regulation of biological process;transport	cytoplasm;cytosol;extracellular;membrane;nucleus	catalytic activity;nucleotide binding;protein binding;RNA binding	Pf00012, Pf06723	851259	YAL005C	SSA1	I	Endocytosis; Longevity regulating pathway - multiple species; Protein processing in endoplasmic reticulum; Spliceosome			4	0	918398	High	1
FALSE	High	Master Protein	P10080	Single-stranded nucleic acid-binding protein OS=Saccharomyces cerevisiae (strain ATCC 204508 / S288c) OX=559292 GN=SBP1 PE=1 SV=2	0	FALSE		11.798	24	6	6	13	6	294	33	5.66	9.4	6	regulation of biological process;response to stimulus	cytoplasm;nucleus	protein binding;RNA binding	Pf00076, Pf14259	856351	YHL034C	SBP1	VIII				0	0	3.7708e+06	High	1
FALSE	High	Master Protein	P19358	S-adenosylmethionine synthase 2 OS=Saccharomyces cerevisiae (strain ATCC 204508 / S288c) OX=559292 GN=SAM2 PE=1 SV=3	0	FALSE		10.069	14	4	4	6	3	384	42.2	5.38	4.64	4	metabolic process	cytosol	catalytic activity;metal ion binding;nucleotide binding	Pf00438, Pf02772, Pf02773	852113	YDR502C	SAM2	IV	Metabolic pathways; Cysteine and methionine metabolism; Biosynthesis of secondary metabolites; Biosynthesis of amino acids	Methionine Degradation; Sulfur Amino Acid biosynthesis	Methylation; Sulfur amino acid metabolism; Metabolism of ingested SeMet, Sec, MeSec into H2Se	14	1	1.93958e+06	High	1
FALSE	High	Master Protein	P19882	Heat shock protein 60, mitochondrial OS=Saccharomyces cerevisiae (strain ATCC 204508 / S288c) OX=559292 GN=HSP60 PE=1 SV=1	0	FALSE		10.005	9	5	5	6	5	572	60.7	5.31	1.71	5	cell organization and biogenesis;metabolic process;regulation of biological process;transport	cytoplasm;cytosol;membrane;mitochondrion;organelle lumen	catalytic activity;DNA binding;nucleotide binding;protein binding	Pf00118	850963	YLR259C	HSP60	XII	RNA degradation			1	0	1.901e+06	High	1
FALSE	High	Master Protein	P53691	Peptidyl-prolyl cis-trans isomerase CPR6 OS=Saccharomyces cerevisiae (strain ATCC 204508 / S288c) OX=559292 GN=CPR6 PE=1 SV=1	0	FALSE		8.839	16	5	5	6	5	371	42	6.16	5.9	5	metabolic process	cytoplasm	catalytic activity;protein binding	Pf00160	850914	YLR216C	CPR6	XII				0	0	1064325	High	1
FALSE	High	Master Protein	P10081	ATP-dependent RNA helicase eIF4A OS=Saccharomyces cerevisiae (strain ATCC 204508 / S288c) OX=559292 GN=TIF1 PE=1 SV=3	0	FALSE		8.75	17	5	5	7	5	395	44.7	5.12	3.38	5	metabolic process;regulation of biological process	cytoplasm;membrane;ribosome	catalytic activity;nucleotide binding;protein binding;RNA binding	Pf00270, Pf00271	853303; 853933	YJL138C; YKR059W	TIF2; TIF1	X; XI	RNA transport	Translation Factors		2	0	956858	High	1
FALSE	High	Master Protein	P13647	SWISS-PROT:P13647 Tax_Id=9606 Gene_Symbol=KRT5 Keratin, type II cytoskeletal 5	0	TRUE		8.604	9	5	5	5	2	590	62.3	7.74	2.02	5	cell death;cell organization and biogenesis;metabolic process	cytoplasm;cytosol;membrane;mitochondrion;nucleus	catalytic activity;motor activity;protein binding;structural molecule activity	Pf00038, Pf01576, Pf02994, Pf03961, Pf04111, Pf05957, Pf12128	3852	ENSG00000186081.11	KRT5	12			Formation of the cornified envelope; Type I hemidesmosome assembly	6	2	1.15843e+06	High	1
FALSE	High	Master Protein	P02538	SWISS-PROT:P02538 Tax_Id=9606 Gene_Symbol=KRT6A Keratin, type II cytoskeletal 6A	0	TRUE		7.879	7	4	4	4	1	564	60	8	2.02	4	cell death;cell differentiation;cell organization and biogenesis;defense response;metabolic process;regulation of biological process;response to stimulus	cytosol;membrane;nucleus	protein binding;structural molecule activity	Pf00038, Pf04111, Pf13166	3853	ENSG00000205420.10	KRT6A	12		Ectoderm Differentiation	Formation of the cornified envelope	4	0	101336	High	1
FALSE	High	Master Protein	P60010	Actin OS=Saccharomyces cerevisiae (strain ATCC 204508 / S288c) OX=559292 GN=ACT1 PE=1 SV=1	0	FALSE		7.795	14	4	4	6	4	375	41.7	5.68	4.49	4	cell organization and biogenesis;cellular component movement;metabolic process;response to stimulus;transport	cytoplasm;cytoskeleton	catalytic activity;nucleotide binding;protein binding;structural molecule activity	Pf00022	850504	YFL039C	ACT1	VI	Phagosome		RHO GTPases activate IQGAPs; RHO GTPases Activate WASPs and WAVEs; Regulation of actin dynamics for phagocytic cup formation	10	0	1.51581e+06	High	1
FALSE	High	Master Protein	P38720	6-phosphogluconate dehydrogenase, decarboxylating 1 OS=Saccharomyces cerevisiae (strain ATCC 204508 / S288c) OX=559292 GN=GND1 PE=1 SV=1	0	FALSE		7.033	9	3	3	3	3	489	53.5	6.64	2.41	3	metabolic process;response to stimulus	cytoplasm;mitochondrion	catalytic activity	Pf00393, Pf03446	856589	YHR183W	GND1	VIII	Pentose phosphate pathway; Carbon metabolism; Metabolic pathways; Glutathione metabolism; Biosynthesis of secondary metabolites; Biosynthesis of antibiotics	Principle Pathways of Carbon Metabolism; RuMP cycle and formaldehyde assimilation; Pentose Phosphate Pathway; Non-Oxidative Branch of the Pentose Pathway; Oxidative Branch of the Pentose Phosphate Pathway; Pentose Phosphate Pathway 2	Pentose phosphate pathway (hexose monophosphate shunt)	15	0	229991	High	1
FALSE	High	Master Protein	P02769	SWISS-PROT:P02769 (Bos taurus) Bovine serum albumin precursor	0	TRUE		6.764	5	3	3	3	3	607	69.2	6.18	2.08	3	cell communication;regulation of biological process;response to stimulus;transport	extracellular	DNA binding;metal ion binding	Pf00273	280717		ALB	6	Thyroid hormone synthesis			1	0	640418	High	1
FALSE	High	Master Protein	P53252	Sphingolipid long chain base-responsive protein PIL1 OS=Saccharomyces cerevisiae (strain ATCC 204508 / S288c) OX=559292 GN=PIL1 PE=1 SV=1	0	FALSE		6.498	8	3	3	5	3	339	38.3	4.63	3.85	3	cell organization and biogenesis;regulation of biological process;response to stimulus;transport	cytoplasm;membrane;mitochondrion	protein binding	Pf13805	852977	YGR086C	PIL1	VII				0	0	619656	High	1
FALSE	High	Master Protein	P02662	SWISS-PROT:P02662 Alpha-S1-casein - Bos taurus (Bovine).	0	TRUE		6.211	13	2	2	3	2	199	23	4.94	4.65	2												0	0	811394	High	1
FALSE	High	Master Protein	Q06103	26S proteasome regulatory subunit RPN7 OS=Saccharomyces cerevisiae (strain ATCC 204508 / S288c) OX=559292 GN=RPN7 PE=1 SV=3	0	FALSE		6.193	8	3	3	4	3	429	48.9	5.25	0	3	metabolic process;regulation of biological process	cytosol;membrane;nucleus;proteasome	enzyme regulator activity;protein binding;structural molecule activity	Pf01399, Pf10602	856223	YPR108W	RPN7	XVI	Proteasome		Ub-specific processing proteases; p53-Dependent G1/S DNA damage checkpoint; CDK-mediated phosphorylation and removal of Cdc6; MAPK6/MAPK4 signaling; Orc1 removal from chromatin; Autodegradation of the E3 ubiquitin ligase COP1; Ubiquitin-dependent degradation of Cyclin D; Regulation of DNA replication; SCF-beta-TrCP mediated degradation of Emi1; Stabilization of p53; AUF1 (hnRNP D0) binds and dest…	51	0	171097	High	1
FALSE	High	Master Protein	P02992	Elongation factor Tu, mitochondrial OS=Saccharomyces cerevisiae (strain ATCC 204508 / S288c) OX=559292 GN=TUF1 PE=1 SV=1	0	FALSE		5.995	9	3	3	3	3	437	47.9	6.65	0	3	cell organization and biogenesis;metabolic process	mitochondrion	catalytic activity;nucleotide binding;RNA binding	Pf00009, Pf03143, Pf03144	854359	YOR187W	TUF1	XV				0	0	806296	High	1
FALSE	High	Master Protein	P00761 SWISS-PROT:P00761	Trypsin - Sus scrofa (Pig).	0	TRUE		5.73	8	2	2	32	2	231	24.4	7.18	28.99	2												0	0	5.06365e+08	High	1
FALSE	High	Master Protein	P02663	SWISS-PROT:P02663 Alpha-S2-casein [Contains: Casocidin-1 - Bos taurus (Bovine).	0	TRUE		5.209	9	2	2	2	2	207	24.3	8.27	2.28	2												0	0	924227	High	1
FALSE	High	Master Protein	Q6NXH9	TREMBL:Q6NXH9 Tax_Id=10090 Gene_Symbol=Krt73 Keratin 73	0	TRUE		5.198	4	2	2	2	1	539	58.9	8.09	1.78	2	transport	nucleus	catalytic activity;motor activity;protein binding;structural molecule activity	Pf00038, Pf01576, Pf03962, Pf04156, Pf08614, Pf09728, Pf09763, Pf11559, Pf12128, Pf13514	223915	ENSMUSG00000063661.5	Krt73	15			Formation of the cornified envelope	3	0	85393.1	High	1
FALSE	High	Master Protein	P36008	Elongation factor 1-gamma 2 OS=Saccharomyces cerevisiae (strain ATCC 204508 / S288c) OX=559292 GN=TEF4 PE=1 SV=1	0	FALSE		4.567	6	2	2	3	2	412	46.5	7.87	2.08	2	metabolic process;regulation of biological process	cytoplasm;mitochondrion;nucleus;ribosome	catalytic activity;protein binding;RNA binding	Pf00043, Pf00647, Pf02798, Pf13410	853781	YKL081W	TEF4	XI		Translation Factors	Eukaryotic Translation Elongation	4	0	127090	High	1
FALSE	High	Master Protein	P39954	Adenosylhomocysteinase OS=Saccharomyces cerevisiae (strain ATCC 204508 / S288c) OX=559292 GN=SAH1 PE=1 SV=1	0	FALSE		4.368	5	2	2	2	2	449	49.1	6.24	0	2	metabolic process;transport	cytoplasm;cytosol	catalytic activity;nucleotide binding;protein binding	Pf00670, Pf02254, Pf02826, Pf05221	856766	YER043C	SAH1	V	Metabolic pathways; Cysteine and methionine metabolism	Methionine Degradation	Bicarbonate transporters; Methylation; Transport of inorganic cations/anions and amino acids/oligopeptides; Sulfur amino acid metabolism	13	0	434884	High	1
FALSE	High	Master Protein	P10659	S-adenosylmethionine synthase 1 OS=Saccharomyces cerevisiae (strain ATCC 204508 / S288c) OX=559292 GN=SAM1 PE=1 SV=2	0	FALSE		4.087	7	2	2	2	1	382	41.8	5.22	4.11	2	metabolic process	cytoplasm;cytosol	catalytic activity;metal ion binding;nucleotide binding	Pf00438, Pf02772, Pf02773	850877	YLR180W	SAM1	XII	Metabolic pathways; Cysteine and methionine metabolism; Biosynthesis of secondary metabolites; Biosynthesis of amino acids	Methionine Degradation; Sulfur Amino Acid biosynthesis		6	0	164981	High	1
FALSE	High	Master Protein	P06169	Pyruvate decarboxylase isozyme 1 OS=Saccharomyces cerevisiae (strain ATCC 204508 / S288c) OX=559292 GN=PDC1 PE=1 SV=7	0	FALSE		3.623	2	1	1	1	1	563	61.5	6.19	2.13	1	metabolic process	cytoplasm;cytosol;nucleus	catalytic activity;metal ion binding	Pf00205, Pf02775, Pf02776	850733	YLR044C	PDC1	XII	Glycolysis / Gluconeogenesis; Metabolic pathways; Biosynthesis of secondary metabolites; Biosynthesis of antibiotics	Principle Pathways of Carbon Metabolism; Isoleucine Degradation; Tryptophan Degradation; Glycolysis and Gluconeogenesis; Phenylalanine Degradation		9	0	540136	High	1
FALSE	High	Master Protein	P25293	Nucleosome assembly protein OS=Saccharomyces cerevisiae (strain ATCC 204508 / S288c) OX=559292 GN=NAP1 PE=1 SV=2	0	FALSE		3.376	7	2	2	2	2	417	47.9	4.34	0	2	cell organization and biogenesis;regulation of biological process;transport	cytoplasm;nucleus	DNA binding;enzyme regulator activity;protein binding	Pf00956	853922	YKR048C	NAP1	XI				0	0	127223	High	1
FALSE	High	Master Protein	Q01163	37S ribosomal protein S23, mitochondrial OS=Saccharomyces cerevisiae (strain ATCC 204508 / S288c) OX=559292 GN=RSM23 PE=1 SV=3	0	FALSE		3.317	5	2	2	2	2	450	50.8	9.73	1.75	2	cell organization and biogenesis;metabolic process	mitochondrion;ribosome	catalytic activity;nucleotide binding;structural molecule activity	Pf03266, Pf10236, Pf13191	852748	YGL129C	RSM23	VII				0	0		High	1
FALSE	High	Master Protein	Q3E757	60S ribosomal protein L11-B OS=Saccharomyces cerevisiae (strain ATCC 204508 / S288c) OX=559292 GN=RPL11B PE=1 SV=3	0	FALSE		3.054	7	1	1	1	1	174	19.7	9.92	0	1	cell organization and biogenesis;metabolic process	cytoplasm;nucleus;ribosome	RNA binding;structural molecule activity	Pf00281, Pf00673	852976	YGR085C	RPL11B	VII	Ribosome	Cytoplasmic Ribosomal Proteins		2	0	293288	High	1
FALSE	High	Master Protein	P38219	Obg-like ATPase 1 OS=Saccharomyces cerevisiae (strain ATCC 204508 / S288c) OX=559292 GN=OLA1 PE=1 SV=1	0	FALSE		2.849	5	1	1	1	1	394	44.1	7.43	0	1		cytoplasm	catalytic activity;metal ion binding;nucleotide binding	Pf01926, Pf06071	852313	YBR025C	OLA1	II			Platelet degranulation	4	0	147128	High	1
FALSE	High	Master Protein	P25491	Mitochondrial protein import protein MAS5 OS=Saccharomyces cerevisiae (strain ATCC 204508 / S288c) OX=559292 GN=YDJ1 PE=1 SV=1	0	FALSE		2.424	4	1	1	1	1	409	44.6	6.3	0	1	cell organization and biogenesis;metabolic process;regulation of biological process;response to stimulus;transport	cytoplasm;cytosol	enzyme regulator activity;metal ion binding;nucleotide binding;protein binding	Pf00226, Pf00684, Pf01556	855661	YNL064C	YDJ1	XIV	Protein processing in endoplasmic reticulum		HSP90 chaperone cycle for steroid hormone receptors (SHR)	4	0	225166	High	1
FALSE	High	Master Protein	P54839	Hydroxymethylglutaryl-CoA synthase OS=Saccharomyces cerevisiae (strain ATCC 204508 / S288c) OX=559292 GN=ERG13 PE=1 SV=1	0	FALSE		2.332	1	1	1	1	1	491	55	8.16	0	1	metabolic process	cytosol;nucleus	catalytic activity	Pf01154, Pf08540	854913	YML126C	ERG13	XIII	Terpenoid backbone biosynthesis; Metabolic pathways; Butanoate metabolism; Valine, leucine and isoleucine degradation; Synthesis and degradation of ketone bodies; Biosynthesis of secondary metabolites; Biosynthesis of antibiotics	Cholesterol Biosynthesis	Synthesis of Ketone Bodies; Cholesterol biosynthesis	14	0	69849.6	High	1
FALSE	High	Master Protein	P00830	ATP synthase subunit beta, mitochondrial OS=Saccharomyces cerevisiae (strain ATCC 204508 / S288c) OX=559292 GN=ATP2 PE=1 SV=2	0	FALSE		2.322	2	1	1	1	1	511	54.8	5.71	0	1	metabolic process;transport	cytosol;membrane;mitochondrion	catalytic activity;nucleotide binding;protein binding;transporter activity	Pf00006, Pf00306, Pf02874	853585	YJR121W	ATP2	X	Metabolic pathways; Oxidative phosphorylation			2	0	199211	High	1
FALSE	High	Master Protein	P02754	SWISS-PROT:P02754 Beta-lactoglobulin - Bos taurus (Bovine).	0	TRUE		2.293	7	1	1	2	1	162	18.3	4.92	2.28	1												0	0	262066	High	1
FALSE	High	Master Protein	Q01939	26S proteasome regulatory subunit 8 homolog OS=Saccharomyces cerevisiae (strain ATCC 204508 / S288c) OX=559292 GN=RPT6 PE=1 SV=4	0	FALSE		2	3	1	1	1	1	405	45.2	9.01	0	1	cell organization and biogenesis;metabolic process;regulation of biological process;response to stimulus	cytoplasm;nucleus;proteasome	catalytic activity;nucleotide binding;protein binding;RNA binding	Pf00004, Pf00910, Pf01057, Pf01078, Pf01695, Pf06414, Pf07724, Pf07726, Pf07728, Pf13191, Pf13207, Pf13401, Pf13521	852834	YGL048C	RPT6	VII	Proteasome	Proteasome Degradation	Ubiquitin-dependent degradation of Cyclin D1; Ub-specific processing proteases; p53-Dependent G1/S DNA damage checkpoint; MAPK6/MAPK4 signaling; CDK-mediated phosphorylation and removal of Cdc6; Autodegradation of the E3 ubiquitin ligase COP1; Orc1 removal from chromatin; Regulation of DNA replication; Ubiquitin-dependent degradation of Cyclin D; Ubiquitin Mediated Degradation of Phosphorylated C…	50	0	161928	High	1
FALSE	High	Master Protein	P53011	Nucleoporin SEH1 OS=Saccharomyces cerevisiae (strain ATCC 204508 / S288c) OX=559292 GN=SEH1 PE=1 SV=1	0	FALSE		1.994	3	1	1	1	1	349	39.1	5.57	0	1	transport	membrane;nucleus;vacuole	protein binding;structural molecule activity	Pf00400	852778	YGL100W	SEH1	VII	RNA transport			1	0		High	1
FALSE	High	Master Protein	P00331	Alcohol dehydrogenase 2 OS=Saccharomyces cerevisiae (strain ATCC 204508 / S288c) OX=559292 GN=ADH2 PE=1 SV=3	0	FALSE		1.978	2	1	1	1	1	348	36.7	6.74	0	1	metabolic process	cytoplasm	catalytic activity;metal ion binding	Pf00107, Pf08240	855349	YMR303C	ADH2	XIII	Glycolysis / Gluconeogenesis; Tyrosine metabolism; Metabolic pathways; Biosynthesis of secondary metabolites; Biosynthesis of antibiotics; Fatty acid degradation	Principle Pathways of Carbon Metabolism; Tryptophan Degradation; Glycolysis and Gluconeogenesis; Phenylalanine Degradation		10	0		High	1
FALSE	High	Master Protein	P0CS90	Heat shock protein SSC1, mitochondrial OS=Saccharomyces cerevisiae (strain ATCC 204508 / S288c) OX=559292 GN=SSC1 PE=1 SV=1	0	FALSE		1.948	2	1	1	1	1	654	70.6	5.59	0	1	cell organization and biogenesis;metabolic process;regulation of biological process;transport	membrane;mitochondrion;nucleus;organelle lumen	catalytic activity;enzyme regulator activity;nucleotide binding;protein binding	Pf00012, Pf06723	853503	YJR045C	SSC1	X	RNA degradation			1	0	75355.7	High	1
FALSE	High	Master Protein	P46985	Probable alpha-1,6-mannosyltransferase MNN11 OS=Saccharomyces cerevisiae (strain ATCC 204508 / S288c) OX=559292 GN=MNN11 PE=1 SV=2	0	FALSE		1.91	3	1	1	1	1	422	47.8	8.37	1.68	1	metabolic process	endoplasmic reticulum;Golgi;membrane	catalytic activity;protein binding	Pf05637	853256	YJL183W	MNN11	X	Metabolic pathways; Various types of N-glycan biosynthesis			2	0	171433	High	1
FALSE	High	Master Protein	P21954	Isocitrate dehydrogenase [NADP], mitochondrial OS=Saccharomyces cerevisiae (strain ATCC 204508 / S288c) OX=559292 GN=IDP1 PE=1 SV=1	0	FALSE		1.896	3	1	1	1	1	428	48.2	8.76	0	1	metabolic process	mitochondrion	catalytic activity;metal ion binding;nucleotide binding;protein binding	Pf00180	851493	YDL066W	IDP1	IV	Carbon metabolism; Citrate cycle (TCA cycle); Metabolic pathways; 2-Oxocarboxylic acid metabolism; Glutathione metabolism; Biosynthesis of secondary metabolites; Biosynthesis of amino acids; Biosynthesis of antibiotics; Peroxisome	Principle Pathways of Carbon Metabolism; Superpathway of Glutamate Biosynthesis; TCA Cycle; Glutamate biosynthesis	Citric acid cycle (TCA cycle); Transcriptional activation of mitochondrial biogenesis; NADPH regeneration; Neutrophil degranulation	26	0	89664.6	High	1
FALSE	High	Master Protein	P09938	Ribonucleoside-diphosphate reductase small chain 1 OS=Saccharomyces cerevisiae (strain ATCC 204508 / S288c) OX=559292 GN=RNR2 PE=1 SV=2	0	FALSE		1.89	3	1	1	1	1	399	46.1	5.25	1.85	1	metabolic process	cytoplasm;nucleus	catalytic activity;metal ion binding;protein binding	Pf00268	853427	YJL026W	RNR2	X	Pyrimidine metabolism; Metabolic pathways; Glutathione metabolism; Purine metabolism	De Novo Biosynthesis of Purine Nucleotides; De Novo Biosyn. of Pyrimidine Deoxyribonucleotides; Superpathway of Histidine, Purine, and Pyrimidine	Interconversion of nucleotide di- and triphosphates	10	0	206425	High	1
FALSE	High	Master Protein	P12868	E3 ubiquitin-protein ligase PEP5 OS=Saccharomyces cerevisiae (strain ATCC 204508 / S288c) OX=559292 GN=PEP5 PE=1 SV=2	0	FALSE		1.889	1	1	1	1	1	1029	117.4	5.83	0	1	cell organization and biogenesis;metabolic process;regulation of biological process;transport	cytosol;membrane;vacuole	catalytic activity;metal ion binding;protein binding	Pf00628, Pf12451, Pf12678, Pf12861, Pf13639, Pf13923, Pf14634	855271	YMR231W	PEP5	XIII				0	0	83596.9	High	1
FALSE	High	Master Protein	P32902	37S ribosomal protein MRP4, mitochondrial OS=Saccharomyces cerevisiae (strain ATCC 204508 / S288c) OX=559292 GN=MRP4 PE=1 SV=1	0	FALSE		1.869	2	1	1	2	1	394	44.1	8.76	0	1	cell organization and biogenesis;metabolic process	mitochondrion;ribosome	structural molecule activity	Pf00318	856384	YHL004W	MRP4	VIII	Ribosome			1	0	108616	High	1
FALSE	High	Master Protein	P40693	Ribosome biogenesis protein RLP7 OS=Saccharomyces cerevisiae (strain ATCC 204508 / S288c) OX=559292 GN=RLP7 PE=1 SV=1	0	FALSE		1.821	5	1	1	1	1	322	36.5	9.45	0	1	metabolic process	nucleus	protein binding;RNA binding;structural molecule activity	Pf00327	855730	YNL002C	RLP7	XIV	Ribosome	Cytoplasmic Ribosomal Proteins		2	0		High	1
FALSE	High	Master Protein	P52489	Pyruvate kinase 2 OS=Saccharomyces cerevisiae (strain ATCC 204508 / S288c) OX=559292 GN=PYK2 PE=1 SV=1	0	FALSE		1.815	2	1	1	1	1	506	55.2	6.92	0	1	metabolic process	cytoplasm;mitochondrion	catalytic activity;metal ion binding;nucleotide binding	Pf00224, Pf02887, Pf03328	854529	YOR347C	PYK2	XV	Glycolysis / Gluconeogenesis; Carbon metabolism; Pyruvate metabolism; Metabolic pathways; Purine metabolism; Biosynthesis of secondary metabolites; Biosynthesis of amino acids; Biosynthesis of antibiotics	Principle Pathways of Carbon Metabolism; Aerobic Glycerol Catabolism; Glycolysis; Glycolysis and Gluconeogenesis	Neutrophil degranulation; Glycolysis	19	0	199030	High	1
FALSE	High	Master Protein	P07259	Protein URA2 OS=Saccharomyces cerevisiae (strain ATCC 204508 / S288c) OX=559292 GN=URA2 PE=1 SV=5	0	FALSE		1.778	0	1	1	2	1	2214	244.9	5.83	0	1	metabolic process;regulation of biological process	cytoplasm;mitochondrion	catalytic activity;metal ion binding;nucleotide binding	Pf00117, Pf00185, Pf00289, Pf00988, Pf02142, Pf02222, Pf02729, Pf02786, Pf02787, Pf07478, Pf07722, Pf08443, Pf13535, Pf15632	853311	YJL130C	URA2	X	Pyrimidine metabolism; Metabolic pathways; Alanine, aspartate and glutamate metabolism	Superpathway of Histidine, Purine, and Pyrimidine; De Novo Biosynthesis of Pyrimidine Ribonucleotides	Pyrimidine biosynthesis	9	0	58226.9	High	1
FALSE	High	Master Protein	Q12230	Sphingolipid long chain base-responsive protein LSP1 OS=Saccharomyces cerevisiae (strain ATCC 204508 / S288c) OX=559292 GN=LSP1 PE=1 SV=1	0	FALSE		1.754	4	1	1	1	1	341	38	4.7	0	1	cell organization and biogenesis;regulation of biological process;response to stimulus;transport	cytoplasm;membrane;mitochondrion	protein binding	Pf13805	856103	YPL004C	LSP1	XVI				0	0	68265.3	High	1
FALSE	High	Master Protein	P07267	Saccharopepsin OS=Saccharomyces cerevisiae (strain ATCC 204508 / S288c) OX=559292 GN=PEP4 PE=1 SV=1	0	FALSE		1.73	4	1	1	1	1	405	44.5	4.84	0	1	cell communication;cell organization and biogenesis;metabolic process;response to stimulus;transport	endoplasmic reticulum;extracellular;mitochondrion;vacuole	catalytic activity	Pf00026, Pf13650, Pf14543	855949	YPL154C	PEP4	XVI			MHC class II antigen presentation; Neutrophil degranulation	5	0	62297	High	1
FALSE	High	Master Protein	P02668	SWISS-PROT:P02668 Kappa-casein [Contains: Casoxin C; Casoxin 6; Casoxin A; Casoxin B; Casoplatelin] - Bos taurus (Bovine).	0	TRUE		1.613	11	1	1	1	1	169	19	6.3	0	1												0	0	51388.1	High	1
FALSE	High	Master Protein	P39107	Mannan polymerase complexes subunit MNN9 OS=Saccharomyces cerevisiae (strain ATCC 204508 / S288c) OX=559292 GN=MNN9 PE=1 SV=3	0	FALSE		1.602	3	1	1	1	1	395	45.9	6.84	0	1	metabolic process	endoplasmic reticulum;Golgi;membrane	catalytic activity;protein binding	Pf03452	856057	YPL050C	MNN9	XVI	Metabolic pathways; Various types of N-glycan biosynthesis			2	0	85934.2	High	1
FALSE	High	Master Protein	P35191	DnaJ homolog 1, mitochondrial OS=Saccharomyces cerevisiae (strain ATCC 204508 / S288c) OX=559292 GN=MDJ1 PE=1 SV=1	0	FALSE		1.532	3	1	1	1	1	511	55.5	9.22	0	1	cell organization and biogenesis;metabolic process;regulation of biological process;response to stimulus	mitochondrion;organelle lumen	enzyme regulator activity;metal ion binding;nucleotide binding;protein binding	Pf00226, Pf00684, Pf01556	850530	YFL016C	MDJ1	VI				0	0	194065	High	1
FALSE	High	Master Protein	Q12250	26S proteasome regulatory subunit RPN5 OS=Saccharomyces cerevisiae (strain ATCC 204508 / S288c) OX=559292 GN=RPN5 PE=1 SV=3	0	FALSE		1.494	2	1	1	3	1	445	51.7	6.13	1.65	1	metabolic process	proteasome	protein binding	Pf01399	851408	YDL147W	RPN5	IV	Proteasome	Proteasome Degradation	Ub-specific processing proteases; p53-Dependent G1/S DNA damage checkpoint; CDK-mediated phosphorylation and removal of Cdc6; MAPK6/MAPK4 signaling; Orc1 removal from chromatin; Autodegradation of the E3 ubiquitin ligase COP1; Ubiquitin-dependent degradation of Cyclin D; Regulation of DNA replication; SCF-beta-TrCP mediated degradation of Emi1; Stabilization of p53; AUF1 (hnRNP D0) binds and dest…	52	0	338244	High	1
FALSE	High	Master Protein	P38716	Uncharacterized trans-sulfuration enzyme YHR112C OS=Saccharomyces cerevisiae (strain ATCC 204508 / S288c) OX=559292 GN=YHR112C PE=1 SV=1	0	FALSE		1.377	2	1	1	1	1	378	42.4	5.91	0	1	metabolic process	cytoplasm;nucleus	catalytic activity	Pf00155, Pf00266, Pf01053	856512	YHR112C	YHR112C	VIII				0	0	112686	High	1
FALSE	High	Master Protein	P10664	60S ribosomal protein L4-A OS=Saccharomyces cerevisiae (strain ATCC 204508 / S288c) OX=559292 GN=RPL4A PE=1 SV=4	0	FALSE		1.372	5	1	1	1	1	362	39.1	10.64	0	1	metabolic process	cytoplasm;nucleus;ribosome	protein binding;RNA binding;structural molecule activity	Pf00573, Pf14374	852319	YBR031W	RPL4A	II	Ribosome	Cytoplasmic Ribosomal Proteins		2	0		High	1
FALSE	High	Master Protein	Q03898	Filament protein FIN1 OS=Saccharomyces cerevisiae (strain ATCC 204508 / S288c) OX=559292 GN=FIN1 PE=1 SV=1	0	FALSE		1.358	2	1	1	3	1	291	33.2	9.82	0	1	cell organization and biogenesis;regulation of biological process	cytoplasm;cytoskeleton;nucleus	protein binding;structural molecule activity		851708	YDR130C	FIN1	IV				0	0	1.23238e+06	High	1
FALSE	High	Master Protein	Q05867	Uncharacterized protein YLR283W, mitochondrial OS=Saccharomyces cerevisiae (strain ATCC 204508 / S288c) OX=559292 GN=YLR283W PE=1 SV=1	0	FALSE		1.354	4	1	1	1	1	314	36.6	7.69	0	1		endoplasmic reticulum;membrane;mitochondrion		Pf07798	850988	YLR283W	YLR283W	XII				0	0		High	1	Phospho [S49(100)]
FALSE	High	Master Protein	P25087	Sterol 24-C-methyltransferase OS=Saccharomyces cerevisiae (strain ATCC 204508 / S288c) OX=559292 GN=ERG6 PE=1 SV=4	0	FALSE		1.346	2	1	1	1	1	383	43.4	5.77	0	1	metabolic process	endoplasmic reticulum;membrane;mitochondrion;vacuole	catalytic activity	Pf01209, Pf08241, Pf08242, Pf08498, Pf13489, Pf13649, Pf13847	855003	YML008C	ERG6	XIII	Metabolic pathways; Biosynthesis of secondary metabolites; Biosynthesis of antibiotics; Steroid biosynthesis			4	0	81529	High	1
FALSE	High	Master Protein	P07342	Acetolactate synthase catalytic subunit, mitochondrial OS=Saccharomyces cerevisiae (strain ATCC 204508 / S288c) OX=559292 GN=ILV2 PE=1 SV=1	0	FALSE		1.327	3	1	1	1	1	687	74.9	8.51	0	1	metabolic process	mitochondrion	catalytic activity;metal ion binding;nucleotide binding	Pf00205, Pf02775, Pf02776	855135	YMR108W	ILV2	XIII	Metabolic pathways; 2-Oxocarboxylic acid metabolism; C5-Branched dibasic acid metabolism; Pantothenate and CoA biosynthesis; Butanoate metabolism; Valine, leucine and isoleucine biosynthesis; Biosynthesis of secondary metabolites; Biosynthesis of amino acids; Biosynthesis of antibiotics	Isoleucine, Leucine, and Valine biosynthesis; Valine Biosynthesis; Isoleucine Biosynthesis; Isoleucine and Valine biosynthesis		13	0		High	1
FALSE	High	Master Protein	P46959	tRNA (adenine(58)-N(1))-methyltransferase catalytic subunit TRM61 OS=Saccharomyces cerevisiae (strain ATCC 204508 / S288c) OX=559292 GN=GCD14 PE=1 SV=1	0	FALSE		1.307	4	1	1	1	1	383	43.9	7.59	0	1	metabolic process	nucleus	catalytic activity;protein binding	Pf01135, Pf08704, Pf12847, Pf13659	853317	YJL125C	GCD14	X				0	0		High	1
FALSE	High	Master Protein	P29547	Elongation factor 1-gamma 1 OS=Saccharomyces cerevisiae (strain ATCC 204508 / S288c) OX=559292 GN=CAM1 PE=1 SV=2	0	FALSE		1.29	3	1	1	1	1	415	47.1	8.38	0	1	metabolic process;regulation of biological process	cytoplasm;nucleus	catalytic activity;DNA binding;metal ion binding;protein binding;RNA binding	Pf00043, Pf00647, Pf02798, Pf13410	856059	YPL048W	CAM1	XVI		Translation Factors	Eukaryotic Translation Elongation	4	0		High	1
FALSE	High	Master Protein	Q01476	Ubiquitin carboxyl-terminal hydrolase 2 OS=Saccharomyces cerevisiae (strain ATCC 204508 / S288c) OX=559292 GN=UBP2 PE=1 SV=2	0	FALSE		1.278	1	1	1	1	1	1272	146.3	5.21	0	1	cellular homeostasis;metabolic process	cytoplasm	catalytic activity;protein binding	Pf00443, Pf13446, Pf13863	854291	YOR124C	UBP2	XV				0	0	282748	High	1
FALSE	High	Master Protein	P54780	60S ribosomal protein L15-B OS=Saccharomyces cerevisiae (strain ATCC 204508 / S288c) OX=559292 GN=RPL15B PE=1 SV=2	0.007	FALSE		1.249	3	1	1	1	1	204	24.4	11.39	0	1	cell communication;metabolic process;response to stimulus	cytoplasm;nucleus;ribosome	RNA binding;structural molecule activity	Pf00827	855150	YMR121C	RPL15B	XIII	Ribosome	Cytoplasmic Ribosomal Proteins	Formation of a pool of free 40S subunits; SRP-dependent cotranslational protein targeting to membrane; L13a-mediated translational silencing of Ceruloplasmin expression; Nonsense Mediated Decay (NMD) enhanced by the Exon Junction Complex (EJC); GTP hydrolysis and joining of the 60S ribosomal subunit; Nonsense Mediated Decay (NMD) independent of the Exon Junction Complex (EJC)	14	0		High	1

## Sheet: Simplified
Protein FDR Confidence: Combined	Accession	Description	Exp. q-value: Combined	Contaminant	Sum PEP Score	Score Sequest HT: Sequest HT	Coverage [%]	# Peptides	# Isoforms	# PSMs	# Unique Peptides	# AAs	MW [kDa]	calc. pI	# Razor Peptides	Abundances (Normalized): F1: Sample	Found in Sample: [S1] F1: Sample	Modifications
High	Rim11-TAP_tagged_in_yeast	Rim11-TAP_tagged_in_yeast	0	FALSE	139.831	952.76	38	27	39	648	27	555	64	6.65	0	4.32991e+09	High	Phospho [Y199(99.4)]; Met-loss [N-Term]; Acetyl [N-Term]
High	P02994	Elongation factor 1-alpha OS=Saccharomyces cerevisiae (strain ATCC 204508 / S288c) OX=559292 GN=TEF1 PE=1 SV=1	0	FALSE	44.974	52.15	38	14	15	48	14	458	50	9.04	0	5.57508e+07	High
High	P04264	SWISS-PROT:P04264 Tax_Id=9606 Gene_Symbol=KRT1 Keratin, type II cytoskeletal 1	0	TRUE	38.016	32.45	21	14	14	26	12	644	66	8.12	2	3.18094e+07	High
High	P13645	SWISS-PROT:P13645 Tax_Id=9606 Gene_Symbol=KRT10 Keratin, type I cytoskeletal 10	0	TRUE	33.793	22.06	22	14	14	22	12	593	59.5	5.21	2	1.45965e+07	High
High	P35908	SWISS-PROT:P35908 Tax_Id=9606 Gene_Symbol=KRT2 Keratin, type II cytoskeletal 2 epidermal	0	TRUE	24.634	8.67	21	12	12	14	9	645	65.8	8	1	3.72178e+06	High
High	P00560	Phosphoglycerate kinase OS=Saccharomyces cerevisiae (strain ATCC 204508 / S288c) OX=559292 GN=PGK1 PE=1 SV=2	0	FALSE	24.56	12.4	31	10	10	22	10	416	44.7	7.61	0	4.32193e+06	High
High	P02533	SWISS-PROT:P02533 Tax_Id=9606 Gene_Symbol=KRT14 Keratin, type I cytoskeletal 14	0	TRUE	19.947	7.04	18	9	9	14	3	472	51.6	5.16	4	3.65504e+06	High
High	P11484	Ribosome-associated molecular chaperone SSB1 OS=Saccharomyces cerevisiae (strain ATCC 204508 / S288c) OX=559292 GN=SSB1 PE=1 SV=3	0	FALSE	18.074	16.34	13	6	6	11	6	613	66.6	5.44	0	2.68839e+06	High
High	P00924	Enolase 1 OS=Saccharomyces cerevisiae (strain ATCC 204508 / S288c) OX=559292 GN=ENO1 PE=1 SV=3	0	FALSE	17.999	10.32	19	8	8	11	8	437	46.8	6.62	0	5.37707e+06	High
High	P35527	SWISS-PROT:P35527 Tax_Id=9606 Gene_Symbol=KRT9 Keratin, type I cytoskeletal 9	0	TRUE	16.547	14.35	16	8	8	16	8	623	62.1	5.3	0	7.74532e+06	High
High	P08779	SWISS-PROT:P08779 Tax_Id=9606 Gene_Symbol=KRT16 Keratin, type I cytoskeletal 16	0	TRUE	15.987	7.04	15	7	7	11	1	473	51.2	5.05	0	80237.4	High
High	P14126	60S ribosomal protein L3 OS=Saccharomyces cerevisiae (strain ATCC 204508 / S288c) OX=559292 GN=RPL3 PE=1 SV=4	0	FALSE	15.575	14.13	16	6	6	16	6	387	43.7	10.29	0	7.59125e+06	High
High	P10591	Heat shock protein SSA1 OS=Saccharomyces cerevisiae (strain ATCC 204508 / S288c) OX=559292 GN=SSA1 PE=1 SV=4	0	FALSE	13.331	2.54	14	6	6	7	6	642	69.6	5.11	0	918398	High
High	P10080	Single-stranded nucleic acid-binding protein OS=Saccharomyces cerevisiae (strain ATCC 204508 / S288c) OX=559292 GN=SBP1 PE=1 SV=2	0	FALSE	11.798	9.4	24	6	6	13	6	294	33	5.66	0	3.7708e+06	High
High	P19358	S-adenosylmethionine synthase 2 OS=Saccharomyces cerevisiae (strain ATCC 204508 / S288c) OX=559292 GN=SAM2 PE=1 SV=3	0	FALSE	10.069	4.64	14	4	4	6	3	384	42.2	5.38	1	1.93958e+06	High
High	P19882	Heat shock protein 60, mitochondrial OS=Saccharomyces cerevisiae (strain ATCC 204508 / S288c) OX=559292 GN=HSP60 PE=1 SV=1	0	FALSE	10.005	1.71	9	5	5	6	5	572	60.7	5.31	0	1.901e+06	High
High	P53691	Peptidyl-prolyl cis-trans isomerase CPR6 OS=Saccharomyces cerevisiae (strain ATCC 204508 / S288c) OX=559292 GN=CPR6 PE=1 SV=1	0	FALSE	8.839	5.9	16	5	5	6	5	371	42	6.16	0	1064325	High
High	P10081	ATP-dependent RNA helicase eIF4A OS=Saccharomyces cerevisiae (strain ATCC 204508 / S288c) OX=559292 GN=TIF1 PE=1 SV=3	0	FALSE	8.75	3.38	17	5	5	7	5	395	44.7	5.12	0	956858	High
High	P13647	SWISS-PROT:P13647 Tax_Id=9606 Gene_Symbol=KRT5 Keratin, type II cytoskeletal 5	0	TRUE	8.604	2.02	9	5	5	5	2	590	62.3	7.74	2	1.15843e+06	High
High	P02538	SWISS-PROT:P02538 Tax_Id=9606 Gene_Symbol=KRT6A Keratin, type II cytoskeletal 6A	0	TRUE	7.879	2.02	7	4	4	4	1	564	60	8	0	101336	High
High	P60010	Actin OS=Saccharomyces cerevisiae (strain ATCC 204508 / S288c) OX=559292 GN=ACT1 PE=1 SV=1	0	FALSE	7.795	4.49	14	4	4	6	4	375	41.7	5.68	0	1.51581e+06	High
High	P38720	6-phosphogluconate dehydrogenase, decarboxylating 1 OS=Saccharomyces cerevisiae (strain ATCC 204508 / S288c) OX=559292 GN=GND1 PE=1 SV=1	0	FALSE	7.033	2.41	9	3	3	3	3	489	53.5	6.64	0	229991	High
High	P02769	SWISS-PROT:P02769 (Bos taurus) Bovine serum albumin precursor	0	TRUE	6.764	2.08	5	3	3	3	3	607	69.2	6.18	0	640418	High
High	P53252	Sphingolipid long chain base-responsive protein PIL1 OS=Saccharomyces cerevisiae (strain ATCC 204508 / S288c) OX=559292 GN=PIL1 PE=1 SV=1	0	FALSE	6.498	3.85	8	3	3	5	3	339	38.3	4.63	0	619656	High
High	P02662	SWISS-PROT:P02662 Alpha-S1-casein - Bos taurus (Bovine).	0	TRUE	6.211	4.65	13	2	2	3	2	199	23	4.94	0	811394	High
High	Q06103	26S proteasome regulatory subunit RPN7 OS=Saccharomyces cerevisiae (strain ATCC 204508 / S288c) OX=559292 GN=RPN7 PE=1 SV=3	0	FALSE	6.193	0	8	3	3	4	3	429	48.9	5.25	0	171097	High
High	P02992	Elongation factor Tu, mitochondrial OS=Saccharomyces cerevisiae (strain ATCC 204508 / S288c) OX=559292 GN=TUF1 PE=1 SV=1	0	FALSE	5.995	0	9	3	3	3	3	437	47.9	6.65	0	806296	High
High	P00761 SWISS-PROT:P00761	Trypsin - Sus scrofa (Pig).	0	TRUE	5.73	28.99	8	2	2	32	2	231	24.4	7.18	0	5.06365e+08	High
High	P02663	SWISS-PROT:P02663 Alpha-S2-casein [Contains: Casocidin-1 - Bos taurus (Bovine).	0	TRUE	5.209	2.28	9	2	2	2	2	207	24.3	8.27	0	924227	High
High	Q6NXH9	TREMBL:Q6NXH9 Tax_Id=10090 Gene_Symbol=Krt73 Keratin 73	0	TRUE	5.198	1.78	4	2	2	2	1	539	58.9	8.09	0	85393.1	High
High	P36008	Elongation factor 1-gamma 2 OS=Saccharomyces cerevisiae (strain ATCC 204508 / S288c) OX=559292 GN=TEF4 PE=1 SV=1	0	FALSE	4.567	2.08	6	2	2	3	2	412	46.5	7.87	0	127090	High
High	P39954	Adenosylhomocysteinase OS=Saccharomyces cerevisiae (strain ATCC 204508 / S288c) OX=559292 GN=SAH1 PE=1 SV=1	0	FALSE	4.368	0	5	2	2	2	2	449	49.1	6.24	0	434884	High
High	P10659	S-adenosylmethionine synthase 1 OS=Saccharomyces cerevisiae (strain ATCC 204508 / S288c) OX=559292 GN=SAM1 PE=1 SV=2	0	FALSE	4.087	4.11	7	2	2	2	1	382	41.8	5.22	0	164981	High
High	P06169	Pyruvate decarboxylase isozyme 1 OS=Saccharomyces cerevisiae (strain ATCC 204508 / S288c) OX=559292 GN=PDC1 PE=1 SV=7	0	FALSE	3.623	2.13	2	1	1	1	1	563	61.5	6.19	0	540136	High
High	P25293	Nucleosome assembly protein OS=Saccharomyces cerevisiae (strain ATCC 204508 / S288c) OX=559292 GN=NAP1 PE=1 SV=2	0	FALSE	3.376	0	7	2	2	2	2	417	47.9	4.34	0	127223	High
High	Q01163	37S ribosomal protein S23, mitochondrial OS=Saccharomyces cerevisiae (strain ATCC 204508 / S288c) OX=559292 GN=RSM23 PE=1 SV=3	0	FALSE	3.317	1.75	5	2	2	2	2	450	50.8	9.73	0		High
High	Q3E757	60S ribosomal protein L11-B OS=Saccharomyces cerevisiae (strain ATCC 204508 / S288c) OX=559292 GN=RPL11B PE=1 SV=3	0	FALSE	3.054	0	7	1	1	1	1	174	19.7	9.92	0	293288	High
High	P38219	Obg-like ATPase 1 OS=Saccharomyces cerevisiae (strain ATCC 204508 / S288c) OX=559292 GN=OLA1 PE=1 SV=1	0	FALSE	2.849	0	5	1	1	1	1	394	44.1	7.43	0	147128	High
High	P25491	Mitochondrial protein import protein MAS5 OS=Saccharomyces cerevisiae (strain ATCC 204508 / S288c) OX=559292 GN=YDJ1 PE=1 SV=1	0	FALSE	2.424	0	4	1	1	1	1	409	44.6	6.3	0	225166	High
High	P54839	Hydroxymethylglutaryl-CoA synthase OS=Saccharomyces cerevisiae (strain ATCC 204508 / S288c) OX=559292 GN=ERG13 PE=1 SV=1	0	FALSE	2.332	0	1	1	1	1	1	491	55	8.16	0	69849.6	High
High	P00830	ATP synthase subunit beta, mitochondrial OS=Saccharomyces cerevisiae (strain ATCC 204508 / S288c) OX=559292 GN=ATP2 PE=1 SV=2	0	FALSE	2.322	0	2	1	1	1	1	511	54.8	5.71	0	199211	High
High	P02754	SWISS-PROT:P02754 Beta-lactoglobulin - Bos taurus (Bovine).	0	TRUE	2.293	2.28	7	1	1	2	1	162	18.3	4.92	0	262066	High
High	Q01939	26S proteasome regulatory subunit 8 homolog OS=Saccharomyces cerevisiae (strain ATCC 204508 / S288c) OX=559292 GN=RPT6 PE=1 SV=4	0	FALSE	2	0	3	1	1	1	1	405	45.2	9.01	0	161928	High
High	P53011	Nucleoporin SEH1 OS=Saccharomyces cerevisiae (strain ATCC 204508 / S288c) OX=559292 GN=SEH1 PE=1 SV=1	0	FALSE	1.994	0	3	1	1	1	1	349	39.1	5.57	0		High
High	P00331	Alcohol dehydrogenase 2 OS=Saccharomyces cerevisiae (strain ATCC 204508 / S288c) OX=559292 GN=ADH2 PE=1 SV=3	0	FALSE	1.978	0	2	1	1	1	1	348	36.7	6.74	0		High
High	P0CS90	Heat shock protein SSC1, mitochondrial OS=Saccharomyces cerevisiae (strain ATCC 204508 / S288c) OX=559292 GN=SSC1 PE=1 SV=1	0	FALSE	1.948	0	2	1	1	1	1	654	70.6	5.59	0	75355.7	High
High	P46985	Probable alpha-1,6-mannosyltransferase MNN11 OS=Saccharomyces cerevisiae (strain ATCC 204508 / S288c) OX=559292 GN=MNN11 PE=1 SV=2	0	FALSE	1.91	1.68	3	1	1	1	1	422	47.8	8.37	0	171433	High
High	P21954	Isocitrate dehydrogenase [NADP], mitochondrial OS=Saccharomyces cerevisiae (strain ATCC 204508 / S288c) OX=559292 GN=IDP1 PE=1 SV=1	0	FALSE	1.896	0	3	1	1	1	1	428	48.2	8.76	0	89664.6	High
High	P09938	Ribonucleoside-diphosphate reductase small chain 1 OS=Saccharomyces cerevisiae (strain ATCC 204508 / S288c) OX=559292 GN=RNR2 PE=1 SV=2	0	FALSE	1.89	1.85	3	1	1	1	1	399	46.1	5.25	0	206425	High
High	P12868	E3 ubiquitin-protein ligase PEP5 OS=Saccharomyces cerevisiae (strain ATCC 204508 / S288c) OX=559292 GN=PEP5 PE=1 SV=2	0	FALSE	1.889	0	1	1	1	1	1	1029	117.4	5.83	0	83596.9	High
High	P32902	37S ribosomal protein MRP4, mitochondrial OS=Saccharomyces cerevisiae (strain ATCC 204508 / S288c) OX=559292 GN=MRP4 PE=1 SV=1	0	FALSE	1.869	0	2	1	1	2	1	394	44.1	8.76	0	108616	High
High	P40693	Ribosome biogenesis protein RLP7 OS=Saccharomyces cerevisiae (strain ATCC 204508 / S288c) OX=559292 GN=RLP7 PE=1 SV=1	0	FALSE	1.821	0	5	1	1	1	1	322	36.5	9.45	0		High
High	P52489	Pyruvate kinase 2 OS=Saccharomyces cerevisiae (strain ATCC 204508 / S288c) OX=559292 GN=PYK2 PE=1 SV=1	0	FALSE	1.815	0	2	1	1	1	1	506	55.2	6.92	0	199030	High
High	P07259	Protein URA2 OS=Saccharomyces cerevisiae (strain ATCC 204508 / S288c) OX=559292 GN=URA2 PE=1 SV=5	0	FALSE	1.778	0	0	1	1	2	1	2214	244.9	5.83	0	58226.9	High
High	Q12230	Sphingolipid long chain base-responsive protein LSP1 OS=Saccharomyces cerevisiae (strain ATCC 204508 / S288c) OX=559292 GN=LSP1 PE=1 SV=1	0	FALSE	1.754	0	4	1	1	1	1	341	38	4.7	0	68265.3	High
High	P07267	Saccharopepsin OS=Saccharomyces cerevisiae (strain ATCC 204508 / S288c) OX=559292 GN=PEP4 PE=1 SV=1	0	FALSE	1.73	0	4	1	1	1	1	405	44.5	4.84	0	62297	High
High	P02668	SWISS-PROT:P02668 Kappa-casein [Contains: Casoxin C; Casoxin 6; Casoxin A; Casoxin B; Casoplatelin] - Bos taurus (Bovine).	0	TRUE	1.613	0	11	1	1	1	1	169	19	6.3	0	51388.1	High
High	P39107	Mannan polymerase complexes subunit MNN9 OS=Saccharomyces cerevisiae (strain ATCC 204508 / S288c) OX=559292 GN=MNN9 PE=1 SV=3	0	FALSE	1.602	0	3	1	1	1	1	395	45.9	6.84	0	85934.2	High
High	P35191	DnaJ homolog 1, mitochondrial OS=Saccharomyces cerevisiae (strain ATCC 204508 / S288c) OX=559292 GN=MDJ1 PE=1 SV=1	0	FALSE	1.532	0	3	1	1	1	1	511	55.5	9.22	0	194065	High
High	Q12250	26S proteasome regulatory subunit RPN5 OS=Saccharomyces cerevisiae (strain ATCC 204508 / S288c) OX=559292 GN=RPN5 PE=1 SV=3	0	FALSE	1.494	1.65	2	1	1	3	1	445	51.7	6.13	0	338244	High
High	P38716	Uncharacterized trans-sulfuration enzyme YHR112C OS=Saccharomyces cerevisiae (strain ATCC 204508 / S288c) OX=559292 GN=YHR112C PE=1 SV=1	0	FALSE	1.377	0	2	1	1	1	1	378	42.4	5.91	0	112686	High
High	P10664	60S ribosomal protein L4-A OS=Saccharomyces cerevisiae (strain ATCC 204508 / S288c) OX=559292 GN=RPL4A PE=1 SV=4	0	FALSE	1.372	0	5	1	1	1	1	362	39.1	10.64	0		High
High	Q03898	Filament protein FIN1 OS=Saccharomyces cerevisiae (strain ATCC 204508 / S288c) OX=559292 GN=FIN1 PE=1 SV=1	0	FALSE	1.358	0	2	1	1	3	1	291	33.2	9.82	0	1.23238e+06	High
High	Q05867	Uncharacterized protein YLR283W, mitochondrial OS=Saccharomyces cerevisiae (strain ATCC 204508 / S288c) OX=559292 GN=YLR283W PE=1 SV=1	0	FALSE	1.354	0	4	1	1	1	1	314	36.6	7.69	0		High	Phospho [S49(100)]
High	P25087	Sterol 24-C-methyltransferase OS=Saccharomyces cerevisiae (strain ATCC 204508 / S288c) OX=559292 GN=ERG6 PE=1 SV=4	0	FALSE	1.346	0	2	1	1	1	1	383	43.4	5.77	0	81529	High
High	P07342	Acetolactate synthase catalytic subunit, mitochondrial OS=Saccharomyces cerevisiae (strain ATCC 204508 / S288c) OX=559292 GN=ILV2 PE=1 SV=1	0	FALSE	1.327	0	3	1	1	1	1	687	74.9	8.51	0		High
High	P46959	tRNA (adenine(58)-N(1))-methyltransferase catalytic subunit TRM61 OS=Saccharomyces cerevisiae (strain ATCC 204508 / S288c) OX=559292 GN=GCD14 PE=1 SV=1	0	FALSE	1.307	0	4	1	1	1	1	383	43.9	7.59	0		High
High	P29547	Elongation factor 1-gamma 1 OS=Saccharomyces cerevisiae (strain ATCC 204508 / S288c) OX=559292 GN=CAM1 PE=1 SV=2	0	FALSE	1.29	0	3	1	1	1	1	415	47.1	8.38	0		High
High	Q01476	Ubiquitin carboxyl-terminal hydrolase 2 OS=Saccharomyces cerevisiae (strain ATCC 204508 / S288c) OX=559292 GN=UBP2 PE=1 SV=2	0	FALSE	1.278	0	1	1	1	1	1	1272	146.3	5.21	0	282748	High
High	P54780	60S ribosomal protein L15-B OS=Saccharomyces cerevisiae (strain ATCC 204508 / S288c) OX=559292 GN=RPL15B PE=1 SV=2	0.007	FALSE	1.249	0	3	1	1	1	1	204	24.4	11.39	0		High
