# Supplementary material for: Glycogen synthase kinase homolog Rim11 regulates lipid synthesis through the phosphorylation of Pah1 phosphatidate phosphatase in yeast
Source: J Biol Chem. 2022 Jul 1;298(8):102221. doi: 10.1016/j.jbc.2022.102221 (PMC9352556; doi:10.1016/j.jbc.2022.102221)
Supplement: Table S2 [file mmc2.xlsx]

## Sheet: Methods
Phosphorylation site analysis of Pah1 by LC-MS/MS
Pah1 digestion and LC-MS/MS—The sites phosphorylated on Pah1 by the Rim11 protein kinase were analyzed by LC-MS/MS at the Center for Integrative Proteomics Research at Rutgers University. Polyacrylamide gel slices containing purified Pah1 were reduced with 10 mM dithiothreitol for 30 min at 60 oC, alkylated with 20 mM iodoacetamide for 45 min at room temperature, and digested overnight with 0.2 µ…
Database analysis—The raw data were analyzed with Proteome Discoverer Software (version 2.4.1.15) using the Sequest HT search engine against the UniProt yeast database (5983 proteins as of 05/18/2020), known Pah1 sequences, and a database composed of common laboratory contaminants (245 proteins). Precursor mass tolerance was set at 10 ppm and fragment mass tolerance was set at 0.02 Da. Carboxyiod…
Taus, T., Kocher, T., Pichler, P., Paschke, C., Schmidt, A., Henrich, C., and Mechtler, K. (2011) Universal and confident phosphorylation site localization using phosphoRS. J. Proteome. Res. 10, 5354-5362

## Sheet: Phospho
Quan Info					Note. Subtract 20 to find position on uniprot Pah1
PEP filter	Confident
Contaminant	(All)
						Enzyme	Values
						Chymotrypsin	Chymotrypsin	GluC	GluC	Trypsin	Trypsin	Total Sum of Abundances (Normalized): U	Total Sum of Abundances (Normalized): P
Start in Uniprot_Pah1	Start in Pah1_histag	Annotated Sequence	End in Uniprot_Pah1	Modifications	Modifications in Master Proteins	Sum of Abundances (Normalized): U	Sum of Abundances (Normalized): P	Sum of Abundances (Normalized): U	Sum of Abundances (Normalized): P	Sum of Abundances (Normalized): U	Sum of Abundances (Normalized): P
4	24	VGRALGSVSKTW	15	1xPhospho [S9(100)]	Pah1_yeast_20aaNtermTag 1xPhospho [S32(100)]	0	4.88979e+07					0	4.88979e+07
140	160	KVLEEPDFLDINDTGDSGSK	159	1xPhospho [S19(99.6)]	Pah1_yeast_20aaNtermTag 1xPhospho [S178(99.6)]					0	1.30162e+06	0	1.30162e+06
141	161	VLEEPDFLDINDTGDSGSK	159	1xPhospho [T13(100)]	Pah1_yeast_20aaNtermTag 1xPhospho [T173(100)]					0	3.35088e+06	0	3.35088e+06
160	180	NSETTGSLSPTESSTTTPPDSVEER	184	1xPhospho [T5(99.5)]	Pah1_yeast_20aaNtermTag 1xPhospho [T184(99.5)]					0	2.09226e+08	0	2.09226e+08
160	180	NSETTGSLSPTESSTTTPPDSVEER	184	2xPhospho [T4(99); T5(99)]	Pah1_yeast_20aaNtermTag 2xPhospho [T183(99); T184(99)]					0	3.76703e+08	0	3.76703e+08
160	180	NSETTGSLSPTESSTTTPPDSVEER	184	3xPhospho [T4(98.7); T16(99.9); T17(100)]	Pah1_yeast_20aaNtermTag 3xPhospho [T183(98.7); T195(99.9); T196(100)]					0	9.85737e+06	0	9.85737e+06
160	180	NSETTGSLSPTESSTTTPPDSVEERK	185	1xPhospho [S9(99.2)]	Pah1_yeast_20aaNtermTag 1xPhospho [S188(99.2)]					0	9.72275e+06	0	9.72275e+06
160	180	NSETTGSLSPTESSTTTPPDSVEERK	185	2xPhospho [T4(99.2); S7(100)]	Pah1_yeast_20aaNtermTag 2xPhospho [T183(99.2); S186(100)]					0	6.89714e+06	0	6.89714e+06
406	426	SDALGHVLAMIGKDWTHLGVAK	427	1xOxidation [M10]; 1xPhospho [T16(100)]	Pah1_yeast_20aaNtermTag 1xPhospho [T441(100)]					4.9309e+06	2.02277e+06	4.9309e+06	2.02277e+06
406	426	SDALGHVLAMIGKDWTHLGVAK	427	1xPhospho [T16(100)]	Pah1_yeast_20aaNtermTag 1xPhospho [T441(100)]					317837	0	317837	0
467	487	LPNGPVILSPDR	478	1xPhospho [S9(100)]	Pah1_yeast_20aaNtermTag 1xPhospho [S495(100)]					0	8.22333e+06	0	8.22333e+06
467	487	LPNGPVILSPDRTMAALR	484	1xOxidation [M14]; 1xPhospho [S9(100)]	Pah1_yeast_20aaNtermTag 1xPhospho [S495(100)]					0	3.19581e+06	0	3.19581e+06
507	527	YFEDSDNEVDTEEKSTPF	524	1xPhospho [T16(99.4)]	Pah1_yeast_20aaNtermTag 1xPhospho [T542(99.4)]	0	825899					0	825899
508	528	FEDSDNEVDTEEKSTPF	524	1xPhospho [T15(99.6)]	Pah1_yeast_20aaNtermTag 1xPhospho [T542(99.6)]	0	3.42568e+07					0	3.42568e+07
532	552	ITDALSYRTVGIPSSR	547	1xPhospho [T9(100)]	Pah1_yeast_20aaNtermTag 1xPhospho [T560(100)]					0	2.57358e+06	0	2.57358e+06
588	608	DSVDLRTNTSMVPGSPPNRTL	608	1xOxidation [M11]; 1xPhospho [S15(100)]	Pah1_yeast_20aaNtermTag 1xPhospho [S622(100)]	0	5.65357e+07					0	5.65357e+07
588	608	DSVDLRTNTSMVPGSPPNRTL	608	1xPhospho [S15(100)]	Pah1_yeast_20aaNtermTag 1xPhospho [S622(100)]	0	5.8701e+06					0	5.8701e+06
594	614	TNTSMVPGSPPNR	606	1xOxidation [M5]; 1xPhospho [S9(100)]	Pah1_yeast_20aaNtermTag 1xPhospho [S622(100)]					0	1.32828e+09	0	1.32828e+09
594	614	TNTSMVPGSPPNRTLDNFDSEITSGR	619	1xOxidation [M5]; 1xPhospho [S9(100)]	Pah1_yeast_20aaNtermTag 1xPhospho [S622(100)]					0	1.65829e+07	0	1.65829e+07
607	627	TLDNFDSEITSGRKTLFR	624	1xPhospho [T15(99.5)]	Pah1_yeast_20aaNtermTag 1xPhospho [T641(99.5)]					0	3.41198e+06	0	3.41198e+06
609	629	DNFDSEITSGRKTLF	623	1xPhospho [T13(100)]	Pah1_yeast_20aaNtermTag 1xPhospho [T641(100)]	0	9.20078e+06					0	9.20078e+06
615	635	ITSGRKTLFRGNQEE	629	1xPhospho [T7(100)]	P32567 1xPhospho [T621(100)]			0	2.83867e+06			0	2.83867e+06
765	785	NRTKSRRASSAAATSIDKEF	784	2xPhospho [S10(98.8); T/S]	Pah1_yeast_20aaNtermTag 2xPhospho [S794(98.8); T/S]	0	1.11825e+07					0	1.11825e+07
802	822	INVSNDVHSLGNSDTESRREQSVNETGR	829	1xPhospho [S17(100)]	Pah1_yeast_20aaNtermTag 1xPhospho [S838(100)]					0	4.77124e+07	0	4.77124e+07
Grand Total						0	1.6677e+08	0	2.83867e+06	5.24874e+06	2.02906e+09	5.24874e+06	2.19867e+09

## Sheet: Trypsin-ALL
Quan Info
PEP filter	Confident
Contaminant	(All)
Enzyme	Trypsin
						Values
Start in Uniprot_Pah1	Annotated Sequence	End in Uniprot_Pah1	Modifications	Positions in Master Proteins	Modifications in Master Proteins	Sum of Abundances (Normalized): U	Sum of Abundances (Normalized): P
7	ALGSVSKTWSSINPATLSGAIDVIVVEHPDGR	38		Pah1_yeast_20aaNtermTag [27-58]		6.78624e+06	2.85461e+06
14	TWSSINPATLSGAIDVIVVEHPDGR	38		Pah1_yeast_20aaNtermTag [34-58]		2.0594e+09	1.58565e+09
14	TWSSINPATLSGAIDVIVVEHPDGRLSCSPFHVR	47	1xCarbamidomethyl [C28]	Pah1_yeast_20aaNtermTag [34-67]		352155	0
39	LSCSPFHVR	47	1xCarbamidomethyl [C3]	Pah1_yeast_20aaNtermTag [59-67]		3.78669e+09	2.58313e+09
48	FGKFQILKPSQK	59		Pah1_yeast_20aaNtermTag [68-79]		5.97338e+07	5.67758e+07
51	FQILKPSQK	59		Pah1_yeast_20aaNtermTag [71-79]		5.49477e+09	6.02784e+09
51	FQILKPSQKK	60		Pah1_yeast_20aaNtermTag [71-80]		32363573	4.17434e+07
51	FQILKPSQKKVQVFINEK	68		Pah1_yeast_20aaNtermTag [71-88]		1.42031e+06	0
60	KVQVFINEK	68		Pah1_yeast_20aaNtermTag [80-88]		2.13356e+09	2.44749e+09
60	KVQVFINEKLSNMPMK	75	1xOxidation [M]	Pah1_yeast_20aaNtermTag [80-95]		3.44045e+06	1.39238e+06
60	KVQVFINEKLSNMPMK	75	2xOxidation [M13; M15]	Pah1_yeast_20aaNtermTag [80-95]		2473727	9.74714e+06
61	VQVFINEK	68		Pah1_yeast_20aaNtermTag [81-88]		3.40289e+09	4.16897e+09
61	VQVFINEKLSNMPMK	75	1xOxidation [M14]	Pah1_yeast_20aaNtermTag [81-95]		4.10606e+06	1.85498e+06
61	VQVFINEKLSNMPMK	75	2xOxidation [M12; M14]	Pah1_yeast_20aaNtermTag [81-95]		8.45268e+06	1.06074e+07
69	LSNMPMK	75		Pah1_yeast_20aaNtermTag [89-95]		58601750	1.17375e+07
69	LSNMPMK	75	1xOxidation [M]	Pah1_yeast_20aaNtermTag [89-95]		4.30048e+07	1.9409e+07
69	LSNMPMK	75	2xOxidation [M4; M6]	Pah1_yeast_20aaNtermTag [89-95]		1.0716e+07	4.59296e+06
138	EKKVLEEPDFLDINDTGDSGSK	159		Pah1_yeast_20aaNtermTag [158-179]		2.09266e+06	7.54633e+06
140	KVLEEPDFLDINDTGDSGSK	159		Pah1_yeast_20aaNtermTag [160-179]		3.4098e+09	1.98617e+09
140	KVLEEPDFLDINDTGDSGSK	159	1xPhospho [S19(99.6)]	Pah1_yeast_20aaNtermTag [160-179]	Pah1_yeast_20aaNtermTag 1xPhospho [S178(99.6)]	0	1.30162e+06
140	KVLEEPDFLDINDTGDSGSKNSETTGSLSPTESSTTTPPDSVEER	184		Pah1_yeast_20aaNtermTag [160-204]		16384343	0
140	KVLEEPDFLDINDTGDSGSKNSETTGSLSPTESSTTTPPDSVEER	184	2xPhospho [T/S]	Pah1_yeast_20aaNtermTag [160-204]		0	3.89559e+06
141	VLEEPDFLDINDTGDSGSK	159		Pah1_yeast_20aaNtermTag [161-179]		6.81059e+09	4.59188e+09
141	VLEEPDFLDINDTGDSGSK	159	1xPhospho [T13(100)]	Pah1_yeast_20aaNtermTag [161-179]	Pah1_yeast_20aaNtermTag 1xPhospho [T173(100)]	0	3.35088e+06
141	VLEEPDFLDINDTGDSGSKNSETTGSLSPTESSTTTPPDSVEER	184		Pah1_yeast_20aaNtermTag [161-204]		563738	0
160	NSETTGSLSPTESSTTTPPDSVEER	184		Pah1_yeast_20aaNtermTag [180-204]		4964331734	3.63309e+07
160	NSETTGSLSPTESSTTTPPDSVEER	184	1xPhospho [T5(99.5)]	Pah1_yeast_20aaNtermTag [180-204]	Pah1_yeast_20aaNtermTag 1xPhospho [T184(99.5)]	0	2.09226e+08
160	NSETTGSLSPTESSTTTPPDSVEER	184	2xPhospho [T4(99); T5(99)]	Pah1_yeast_20aaNtermTag [180-204]	Pah1_yeast_20aaNtermTag 2xPhospho [T183(99); T184(99)]	0	3.76703e+08
160	NSETTGSLSPTESSTTTPPDSVEER	184	3xPhospho [T4(98.7); T16(99.9); T17(100)]	Pah1_yeast_20aaNtermTag [180-204]	Pah1_yeast_20aaNtermTag 3xPhospho [T183(98.7); T195(99.9); T196(100)]	0	9.85737e+06
160	NSETTGSLSPTESSTTTPPDSVEERK	185		Pah1_yeast_20aaNtermTag [180-205]		402139646	0
160	NSETTGSLSPTESSTTTPPDSVEERK	185	1xPhospho [S9(99.2)]	Pah1_yeast_20aaNtermTag [180-205]	Pah1_yeast_20aaNtermTag 1xPhospho [S188(99.2)]	0	9.72275e+06
160	NSETTGSLSPTESSTTTPPDSVEERK	185	2xPhospho [T4(99.2); S7(100)]	Pah1_yeast_20aaNtermTag [180-205]	Pah1_yeast_20aaNtermTag 2xPhospho [T183(99.2); S186(100)]	0	6.89714e+06
201	KLTEIHIPSKLDNNGDLLLDTEGYKPNK	228		Pah1_yeast_20aaNtermTag [221-248]		2.21379e+09	1.28892e+09
202	LTEIHIPSK	210		Pah1_yeast_20aaNtermTag [222-230]		2.17526e+09	2.17829e+09
202	LTEIHIPSKLDNNGDLLLDTEGYKPNK	228		Pah1_yeast_20aaNtermTag [222-248]		2.79951e+09	2.34776e+09
202	LTEIHIPSKLDNNGDLLLDTEGYKPNKNMMHDTDIQLK	239	2xOxidation [M29; M30]	Pah1_yeast_20aaNtermTag [222-259]		1.97998e+07	9.9343e+06
211	LDNNGDLLLDTEGYKPNK	228		Pah1_yeast_20aaNtermTag [231-248]		2.68105e+09	2.898e+09
229	NMMHDTDIQLK	239		Pah1_yeast_20aaNtermTag [249-259]		4.22977e+08	8.03517e+07
229	NMMHDTDIQLK	239	1xOxidation [M]	Pah1_yeast_20aaNtermTag [249-259]		2.45185e+09	1.04977e+09
229	NMMHDTDIQLK	239	2xOxidation [M2; M3]	Pah1_yeast_20aaNtermTag [249-259]		3.1003e+09	4.07242e+09
229	NMMHDTDIQLKQLLKDEFGNDSDISSFIK	257	2xOxidation [M2; M3]	Pah1_yeast_20aaNtermTag [249-277]		2.84206e+06	4.6874e+06
244	DEFGNDSDISSFIKEDK	260		Pah1_yeast_20aaNtermTag [264-280]		3.98645e+07	3.58572e+07
353	LTNDQLK	359		Pah1_yeast_20aaNtermTag [373-379]		2.44098e+06	3.09201e+06
353	LTNDQLKCLNLTYGENDLK	371	1xCarbamidomethyl [C8]	Pah1_yeast_20aaNtermTag [373-391]		25738384	3.03205e+07
360	CLNLTYGENDLK	371	1xCarbamidomethyl [C1]	Pah1_yeast_20aaNtermTag [380-391]		3.00244e+09	3.15328e+09
360	CLNLTYGENDLKFSVDHGKAIVTSK	384	1xCarbamidomethyl [C1]	Pah1_yeast_20aaNtermTag [380-404]		0	2.10137e+06
372	FSVDHGK	378		Pah1_yeast_20aaNtermTag [392-398]		1.11365e+07	1.07461e+07
372	FSVDHGKAIVTSK	384		Pah1_yeast_20aaNtermTag [392-404]		37138175	4.8884e+07
379	AIVTSKLFVWR	389		Pah1_yeast_20aaNtermTag [399-409]		2.19994e+07	2.41367e+07
385	LFVWRWDVPIVISDIDGTITK	405		Pah1_yeast_20aaNtermTag [405-425]		173740	0
390	WDVPIVISDIDGTITK	405		Pah1_yeast_20aaNtermTag [410-425]		7105351010	9.01937e+09
406	SDALGHVLAMIGKDWTHLGVAK	427	1xOxidation [M10]	Pah1_yeast_20aaNtermTag [426-447]		3.45008e+09	4.24571e+09
406	SDALGHVLAMIGKDWTHLGVAK	427	1xOxidation [M10]; 1xPhospho [T16(100)]	Pah1_yeast_20aaNtermTag [426-447]	Pah1_yeast_20aaNtermTag 1xPhospho [T441(100)]	4.9309e+06	2.02277e+06
406	SDALGHVLAMIGKDWTHLGVAK	427	1xPhospho [T16(100)]	Pah1_yeast_20aaNtermTag [426-447]	Pah1_yeast_20aaNtermTag 1xPhospho [T441(100)]	317837	0
419	DWTHLGVAK	427		Pah1_yeast_20aaNtermTag [439-447]		8.30256e+08	1.48891e+09
419	DWTHLGVAKLFSEISR	434		Pah1_yeast_20aaNtermTag [439-454]		1961946	3.0384e+06
428	LFSEISR	434		Pah1_yeast_20aaNtermTag [448-454]		5.77183e+09	6.85999e+09
428	LFSEISRNGYNILYLTAR	445		Pah1_yeast_20aaNtermTag [448-465]		401929	399438
435	NGYNILYLTAR	445		Pah1_yeast_20aaNtermTag [455-465]		2.78682e+09	3.30017e+09
459	SIEQNGSKLPNGPVILSPDR	478		Pah1_yeast_20aaNtermTag [479-498]		48003952	3.41981e+07
467	LPNGPVILSPDR	478	1xPhospho [S9(100)]	Pah1_yeast_20aaNtermTag [487-498]	Pah1_yeast_20aaNtermTag 1xPhospho [S495(100)]	0	8.22333e+06
467	LPNGPVILSPDRTMAALR	484	1xOxidation [M14]	Pah1_yeast_20aaNtermTag [487-504]		1.45398e+06	0
467	LPNGPVILSPDRTMAALR	484	1xOxidation [M14]; 1xPhospho [S9(100)]	Pah1_yeast_20aaNtermTag [487-504]	Pah1_yeast_20aaNtermTag 1xPhospho [S495(100)]	0	3.19581e+06
479	TMAALR	484		Pah1_yeast_20aaNtermTag [499-504]		1.06429e+08	3.94916e+07
479	TMAALR	484	1xOxidation [M2]	Pah1_yeast_20aaNtermTag [499-504]		3.19968e+07	1.714e+07
486	EVILKKPEVFK	496		Pah1_yeast_20aaNtermTag [506-516]		6.81599e+07	8.23129e+07
486	EVILKKPEVFKIACLNDIR	504	1xCarbamidomethyl [C14]	Pah1_yeast_20aaNtermTag [506-524]		1.33935e+07	8.34361e+06
491	KPEVFK	496		Pah1_yeast_20aaNtermTag [511-516]		5.13366e+07	6.15683e+07
491	KPEVFKIACLNDIR	504	1xCarbamidomethyl [C9]	Pah1_yeast_20aaNtermTag [511-524]		33594169	3.13972e+07
505	SLYFEDSDNEVDTEEK	520		Pah1_yeast_20aaNtermTag [525-540]		5.56425e+09	6.47652e+09
505	SLYFEDSDNEVDTEEKSTPFFAGFGNR	531		Pah1_yeast_20aaNtermTag [525-551]		5.6384e+07	2.70944e+07
521	STPFFAGFGNR	531		Pah1_yeast_20aaNtermTag [541-551]		7.03737e+09	8.11132e+09
521	STPFFAGFGNR	531	1xPhospho [S/T]	Pah1_yeast_20aaNtermTag [541-551]		0	945813
532	ITDALSYR	539		Pah1_yeast_20aaNtermTag [552-559]		5.51743e+09	6.86862e+09
532	ITDALSYRTVGIPSSR	547	1xPhospho [T9(100)]	Pah1_yeast_20aaNtermTag [552-567]	Pah1_yeast_20aaNtermTag 1xPhospho [T560(100)]	0	2.57358e+06
548	IFTINTEGEVHMELLELAGYR	568		Pah1_yeast_20aaNtermTag [568-588]		9.34136e+06	2.43921e+06
548	IFTINTEGEVHMELLELAGYR	568	1xOxidation [M12]	Pah1_yeast_20aaNtermTag [568-588]		1.00779e+09	8.59514e+08
569	SSYIHINELVDHFFPPVSLDSVDLR	593		Pah1_yeast_20aaNtermTag [589-613]		3.60045e+09	2.57487e+09
569	SSYIHINELVDHFFPPVSLDSVDLRTNTSMVPGSPPNR	606	1xOxidation [M30]	Pah1_yeast_20aaNtermTag [589-626]		1.42095e+06	0
594	TNTSMVPGSPPNR	606		Pah1_yeast_20aaNtermTag [614-626]		1414075486	2.1206e+08
594	TNTSMVPGSPPNR	606	1xOxidation [M5]; 1xPhospho [S9(100)]	Pah1_yeast_20aaNtermTag [614-626]	Pah1_yeast_20aaNtermTag 1xPhospho [S622(100)]	0	1.32828e+09
594	TNTSMVPGSPPNRTLDNFDSEITSGR	619	1xOxidation [M5]; 1xPhospho [S9(100)]	Pah1_yeast_20aaNtermTag [614-639]	Pah1_yeast_20aaNtermTag 1xPhospho [S622(100)]	0	1.65829e+07
607	TLDNFDSEITSGR	619		Pah1_yeast_20aaNtermTag [627-639]		6.26515e+09	6.33339e+09
607	TLDNFDSEITSGRK	620		Pah1_yeast_20aaNtermTag [627-640]		4.44378e+09	4.08918e+09
607	TLDNFDSEITSGRKTLFR	624	1xPhospho [T15(99.5)]	Pah1_yeast_20aaNtermTag [627-644]	Pah1_yeast_20aaNtermTag 1xPhospho [T641(99.5)]	0	3.41198e+06
625	GNQEEKFTDVNFWR	638		Pah1_yeast_20aaNtermTag [645-658]		1.57247e+07	6.91403e+06
631	FTDVNFWR	638		Pah1_yeast_20aaNtermTag [651-658]		1.84841e+09	2.62622e+09
631	FTDVNFWRDPLVDIDNLSDISNDDSDNIDEDTDVSQQSNISR	672		Pah1_yeast_20aaNtermTag [651-692]		1.56766e+08	4.181e+07
631	FTDVNFWRDPLVDIDNLSDISNDDSDNIDEDTDVSQQSNISR	672	1xPhospho [S/T]	Pah1_yeast_20aaNtermTag [651-692]		0	1.2883e+06
690	NVSGSTNNNEVLAASSDVENASDLVSSHSSSGSTPNK	726		Pah1_yeast_20aaNtermTag [710-746]		5.78591e+09	6.56658e+09
727	STMSKGDIGKQIYLELGSPLASPK	750		Pah1_yeast_20aaNtermTag [747-770]		1.12689e+07	1.17077e+07
727	STMSKGDIGKQIYLELGSPLASPK	750	1xOxidation [M3]	Pah1_yeast_20aaNtermTag [747-770]		2.09507e+07	3.96239e+07
751	LRYLDDMDDEDSNYNR	766		Pah1_yeast_20aaNtermTag [771-786]		2.74555e+06	0
753	YLDDMDDEDSNYNR	766		Pah1_yeast_20aaNtermTag [773-786]		5.96472e+08	2.30199e+08
772	ASSAAATSIDKEFK	785		Pah1_yeast_20aaNtermTag [792-805]		1.37753e+09	1.41623e+09
772	ASSAAATSIDKEFKK	786		Pah1_yeast_20aaNtermTag [792-806]		2696125831	2.38349e+09
798	IVSKINVSNDVHSLGNSDTESR	819		Pah1_yeast_20aaNtermTag [818-839]		53128892	4.74487e+07
798	IVSKINVSNDVHSLGNSDTESRR	820		Pah1_yeast_20aaNtermTag [818-840]		21076721	1.39798e+07
802	INVSNDVHSLGNSDTESR	819		Pah1_yeast_20aaNtermTag [822-839]		3.5969e+09	3.46234e+09
802	INVSNDVHSLGNSDTESRR	820		Pah1_yeast_20aaNtermTag [822-840]		5.27115e+09	4.68906e+09
802	INVSNDVHSLGNSDTESRREQSVNETGR	829	1xPhospho [S17(100)]	Pah1_yeast_20aaNtermTag [822-849]	Pah1_yeast_20aaNtermTag 1xPhospho [S838(100)]	0	4.77124e+07
830	NQLPHNSMDDKDLDSR	845		Pah1_yeast_20aaNtermTag [850-865]		2.26758e+09	1.15189e+09
830	NQLPHNSMDDKDLDSR	845	1xOxidation [M8]	Pah1_yeast_20aaNtermTag [850-865]		2.4604e+08	2.12559e+08
846	VSDEFDDDEFDEDEFED	862		Pah1_yeast_20aaNtermTag [866-882]		2689060821	2.5821e+09
Grand Total						1.33604e+11	1.29099e+11

## Sheet: Glu-C-ALL
Quan Info
PEP filter	Confident
Contaminant	(All)
Enzyme	GluC
						Values
Start in Uniprot_Pah1	Annotated Sequence	End in Uniprot_Pah1	Modifications	Positions in Master Proteins	Modifications in Master Proteins	Sum of Abundances (Normalized): U	Sum of Abundances (Normalized): P
68	KLSNMPMKLSDSGE	81	2xOxidation [M5; M7]	P32567 [68-81]		1.25737e+07	3.52622e+07
68	KLSNMPMKLSDSGEAYFVFE	87	1xOxidation [M]	P32567 [68-87]		521785	5.46501e+06
68	KLSNMPMKLSDSGEAYFVFE	87	2xOxidation [M5; M7]	P32567 [68-87]		8.24589e+07	4.83058e+07
95	VPDELLVSPVMSATSSPPQSPE	116	1xOxidation [M11]	P32567 [95-116]		1.83759e+06	1.21915e+06
99	LLVSPVMSATSSPPQSPE	116	1xOxidation [M7]	P32567 [99-116]		7.23326e+07	1.42023e+08
163	TTGSLSPTE	171		P32567 [163-171]		17540748	0
172	SSTTTPPDSVEE	183		P32567 [172-183]		58501880	9.26501e+06
184	RKLVEQRTKNFQQKLNKKLTE	204		P32567 [184-204]		3.62896e+07	2.00936e+07
189	QRTKNFQQKLNKKLTE	204		P32567 [189-204]		7.66956e+07	1.15137e+07
205	IHIPSKLDNNGDLLLD	220		P32567 [205-220]		1.02133e+07	7.87413e+06
236	IQLKQLLKDE	245		P32567 [236-245]		20614241	7.70091e+07
250	SDISSFIKE	258		P32567 [250-258]		2.56579e+06	2.55094e+06
252	ISSFIKE	258		P32567 [252-258]		2.49638e+06	3.34515e+06
259	DKNGNIKIVNPYEHLTD	275		P32567 [259-275]		7.51424e+06	7.81179e+06
299	SGSTLNSLSSSPSGSD	314		P32567 [299-314]		694209	999627
299	SGSTLNSLSSSPSGSDTE	316		P32567 [299-316]		643538	1.60311e+06
299	SGSTLNSLSSSPSGSDTED	317		P32567 [299-317]		1.18401e+06	1.15013e+06
345	KRYIRTIRLTNDQLKCLNLTYGE	367	1xCarbamidomethyl [C16]	P32567 [345-367]		7.35493e+06	1.92112e+07
452	STRSYLRSIE	461		P32567 [452-461]		250025	922524
487	VILKKPE	493		P32567 [487-493]		4.32056e+06	5.60261e+06
494	VFKIACLND	502	1xCarbamidomethyl [C6]	P32567 [494-502]		2148710	2.30993e+07
494	VFKIACLNDIRSLYFE	509	1xCarbamidomethyl [C6]	P32567 [494-509]		341199	3.16131e+06
520	KSTPFFAGFGNRITD	534		P32567 [520-534]		1.01363e+06	7.56452e+06
520	KSTPFFAGFGNRITDALSYRTVGIPSSRIFTINTE	554		P32567 [520-554]		4033330	3.31167e+07
535	ALSYRTVGIPSSRIFTINTE	554		P32567 [535-554]		6184992	5.32484e+07
535	ALSYRTVGIPSSRIFTINTEGE	556		P32567 [535-556]		907904	5.53206e+06
564	LAGYRSSYIHINE	576		P32567 [564-576]		4.22162e+08	1.0892e+09
577	LVDHFFPPVSLD	588		P32567 [577-588]		6.9501e+07	1.90343e+08
589	SVDLRTNTSMVPGSPPNRTLD	609	1xOxidation [M10]	P32567 [589-609]		830039	1.12092e+06
615	ITSGRKTLFRGNQE	628		P32567 [615-628]		965845	7559.42
615	ITSGRKTLFRGNQEE	629		P32567 [615-629]		1.53679e+07	9.3445e+06
615	ITSGRKTLFRGNQEE	629	1xPhospho [T7(100)]	P32567 [615-629]	P32567 1xPhospho [T621(100)]	0	2.83867e+06
630	KFTDVNFWRD	639		P32567 [630-639]		0	4.76356e+06
630	KFTDVNFWRDPLVD	643		P32567 [630-643]		0	2.75146e+06
700	VLAASSDVE	708		P32567 [700-708]		4.44766e+07	2.03013e+08
700	VLAASSDVENASD	712		P32567 [700-712]		1.94867e+06	6.23185e+06
709	NASDLVSSHSSSGSTPNKSTMSKGDIGKQIYLE	741		P32567 [709-741]		0	2.85417e+07
709	NASDLVSSHSSSGSTPNKSTMSKGDIGKQIYLE	741	1xOxidation [M21]	P32567 [709-741]		3.225e+08	3.65767e+08
713	LVSSHSSSGSTPNKSTMSKGDIGKQIYLE	741	1xOxidation [M17]	P32567 [713-741]		2.54907e+06	5.60073e+06
734	IGKQIYLE	741		P32567 [734-741]		10653932	2.88601e+07
742	LGSPLASPKLRYLD	755		P32567 [742-755]		7705073	6.7596e+06
742	LGSPLASPKLRYLDDMD	758	1xOxidation [M16]	P32567 [742-758]		5.42337e+06	5.48447e+06
784	FKKLSVSKAGAPTRIVSKINVSND	807		P32567 [784-807]		5.49965e+07	6.22849e+07
784	FKKLSVSKAGAPTRIVSKINVSNDVHSLGNSDTE	817		P32567 [784-817]		4.43712e+08	4.88664e+08
Grand Total						1.83403e+09	3.02853e+09

## Sheet: Chymo-ALL
Quan Info
PEP filter	Confident
Contaminant	(All)
Enzyme	Trypsin
						Values
Start in Uniprot_Pah1	Annotated Sequence	End in Uniprot_Pah1	Modifications	Positions in Master Proteins	Modifications in Master Proteins	Sum of Abundances (Normalized): U	Sum of Abundances (Normalized): P
7	ALGSVSKTWSSINPATLSGAIDVIVVEHPDGR	38		Pah1_yeast_20aaNtermTag [27-58]		6.78624e+06	2.85461e+06
14	TWSSINPATLSGAIDVIVVEHPDGR	38		Pah1_yeast_20aaNtermTag [34-58]		2.0594e+09	1.58565e+09
14	TWSSINPATLSGAIDVIVVEHPDGRLSCSPFHVR	47	1xCarbamidomethyl [C28]	Pah1_yeast_20aaNtermTag [34-67]		352155	0
39	LSCSPFHVR	47	1xCarbamidomethyl [C3]	Pah1_yeast_20aaNtermTag [59-67]		3.78669e+09	2.58313e+09
48	FGKFQILKPSQK	59		Pah1_yeast_20aaNtermTag [68-79]		5.97338e+07	5.67758e+07
51	FQILKPSQK	59		Pah1_yeast_20aaNtermTag [71-79]		5.49477e+09	6.02784e+09
51	FQILKPSQKK	60		Pah1_yeast_20aaNtermTag [71-80]		32363573	4.17434e+07
51	FQILKPSQKKVQVFINEK	68		Pah1_yeast_20aaNtermTag [71-88]		1.42031e+06	0
60	KVQVFINEK	68		Pah1_yeast_20aaNtermTag [80-88]		2.13356e+09	2.44749e+09
60	KVQVFINEKLSNMPMK	75	1xOxidation [M]	Pah1_yeast_20aaNtermTag [80-95]		3.44045e+06	1.39238e+06
60	KVQVFINEKLSNMPMK	75	2xOxidation [M13; M15]	Pah1_yeast_20aaNtermTag [80-95]		2473727	9.74714e+06
61	VQVFINEK	68		Pah1_yeast_20aaNtermTag [81-88]		3.40289e+09	4.16897e+09
61	VQVFINEKLSNMPMK	75	1xOxidation [M14]	Pah1_yeast_20aaNtermTag [81-95]		4.10606e+06	1.85498e+06
61	VQVFINEKLSNMPMK	75	2xOxidation [M12; M14]	Pah1_yeast_20aaNtermTag [81-95]		8.45268e+06	1.06074e+07
69	LSNMPMK	75		Pah1_yeast_20aaNtermTag [89-95]		58601750	1.17375e+07
69	LSNMPMK	75	1xOxidation [M]	Pah1_yeast_20aaNtermTag [89-95]		4.30048e+07	1.9409e+07
69	LSNMPMK	75	2xOxidation [M4; M6]	Pah1_yeast_20aaNtermTag [89-95]		1.0716e+07	4.59296e+06
138	EKKVLEEPDFLDINDTGDSGSK	159		Pah1_yeast_20aaNtermTag [158-179]		2.09266e+06	7.54633e+06
140	KVLEEPDFLDINDTGDSGSK	159		Pah1_yeast_20aaNtermTag [160-179]		3.4098e+09	1.98617e+09
140	KVLEEPDFLDINDTGDSGSK	159	1xPhospho [S19(99.6)]	Pah1_yeast_20aaNtermTag [160-179]	Pah1_yeast_20aaNtermTag 1xPhospho [S178(99.6)]	0	1.30162e+06
140	KVLEEPDFLDINDTGDSGSKNSETTGSLSPTESSTTTPPDSVEER	184		Pah1_yeast_20aaNtermTag [160-204]		16384343	0
140	KVLEEPDFLDINDTGDSGSKNSETTGSLSPTESSTTTPPDSVEER	184	2xPhospho [T/S]	Pah1_yeast_20aaNtermTag [160-204]		0	3.89559e+06
141	VLEEPDFLDINDTGDSGSK	159		Pah1_yeast_20aaNtermTag [161-179]		6.81059e+09	4.59188e+09
141	VLEEPDFLDINDTGDSGSK	159	1xPhospho [T13(100)]	Pah1_yeast_20aaNtermTag [161-179]	Pah1_yeast_20aaNtermTag 1xPhospho [T173(100)]	0	3.35088e+06
141	VLEEPDFLDINDTGDSGSKNSETTGSLSPTESSTTTPPDSVEER	184		Pah1_yeast_20aaNtermTag [161-204]		563738	0
160	NSETTGSLSPTESSTTTPPDSVEER	184		Pah1_yeast_20aaNtermTag [180-204]		4964331734	3.63309e+07
160	NSETTGSLSPTESSTTTPPDSVEER	184	1xPhospho [T5(99.5)]	Pah1_yeast_20aaNtermTag [180-204]	Pah1_yeast_20aaNtermTag 1xPhospho [T184(99.5)]	0	2.09226e+08
160	NSETTGSLSPTESSTTTPPDSVEER	184	2xPhospho [T4(99); T5(99)]	Pah1_yeast_20aaNtermTag [180-204]	Pah1_yeast_20aaNtermTag 2xPhospho [T183(99); T184(99)]	0	3.76703e+08
160	NSETTGSLSPTESSTTTPPDSVEER	184	3xPhospho [T4(98.7); T16(99.9); T17(100)]	Pah1_yeast_20aaNtermTag [180-204]	Pah1_yeast_20aaNtermTag 3xPhospho [T183(98.7); T195(99.9); T196(100)]	0	9.85737e+06
160	NSETTGSLSPTESSTTTPPDSVEERK	185		Pah1_yeast_20aaNtermTag [180-205]		402139646	0
160	NSETTGSLSPTESSTTTPPDSVEERK	185	1xPhospho [S9(99.2)]	Pah1_yeast_20aaNtermTag [180-205]	Pah1_yeast_20aaNtermTag 1xPhospho [S188(99.2)]	0	9.72275e+06
160	NSETTGSLSPTESSTTTPPDSVEERK	185	2xPhospho [T4(99.2); S7(100)]	Pah1_yeast_20aaNtermTag [180-205]	Pah1_yeast_20aaNtermTag 2xPhospho [T183(99.2); S186(100)]	0	6.89714e+06
201	KLTEIHIPSKLDNNGDLLLDTEGYKPNK	228		Pah1_yeast_20aaNtermTag [221-248]		2.21379e+09	1.28892e+09
202	LTEIHIPSK	210		Pah1_yeast_20aaNtermTag [222-230]		2.17526e+09	2.17829e+09
202	LTEIHIPSKLDNNGDLLLDTEGYKPNK	228		Pah1_yeast_20aaNtermTag [222-248]		2.79951e+09	2.34776e+09
202	LTEIHIPSKLDNNGDLLLDTEGYKPNKNMMHDTDIQLK	239	2xOxidation [M29; M30]	Pah1_yeast_20aaNtermTag [222-259]		1.97998e+07	9.9343e+06
211	LDNNGDLLLDTEGYKPNK	228		Pah1_yeast_20aaNtermTag [231-248]		2.68105e+09	2.898e+09
229	NMMHDTDIQLK	239		Pah1_yeast_20aaNtermTag [249-259]		4.22977e+08	8.03517e+07
229	NMMHDTDIQLK	239	1xOxidation [M]	Pah1_yeast_20aaNtermTag [249-259]		2.45185e+09	1.04977e+09
229	NMMHDTDIQLK	239	2xOxidation [M2; M3]	Pah1_yeast_20aaNtermTag [249-259]		3.1003e+09	4.07242e+09
229	NMMHDTDIQLKQLLKDEFGNDSDISSFIK	257	2xOxidation [M2; M3]	Pah1_yeast_20aaNtermTag [249-277]		2.84206e+06	4.6874e+06
244	DEFGNDSDISSFIKEDK	260		Pah1_yeast_20aaNtermTag [264-280]		3.98645e+07	3.58572e+07
353	LTNDQLK	359		Pah1_yeast_20aaNtermTag [373-379]		2.44098e+06	3.09201e+06
353	LTNDQLKCLNLTYGENDLK	371	1xCarbamidomethyl [C8]	Pah1_yeast_20aaNtermTag [373-391]		25738384	3.03205e+07
360	CLNLTYGENDLK	371	1xCarbamidomethyl [C1]	Pah1_yeast_20aaNtermTag [380-391]		3.00244e+09	3.15328e+09
360	CLNLTYGENDLKFSVDHGKAIVTSK	384	1xCarbamidomethyl [C1]	Pah1_yeast_20aaNtermTag [380-404]		0	2.10137e+06
372	FSVDHGK	378		Pah1_yeast_20aaNtermTag [392-398]		1.11365e+07	1.07461e+07
372	FSVDHGKAIVTSK	384		Pah1_yeast_20aaNtermTag [392-404]		37138175	4.8884e+07
379	AIVTSKLFVWR	389		Pah1_yeast_20aaNtermTag [399-409]		2.19994e+07	2.41367e+07
385	LFVWRWDVPIVISDIDGTITK	405		Pah1_yeast_20aaNtermTag [405-425]		173740	0
390	WDVPIVISDIDGTITK	405		Pah1_yeast_20aaNtermTag [410-425]		7105351010	9.01937e+09
406	SDALGHVLAMIGKDWTHLGVAK	427	1xOxidation [M10]	Pah1_yeast_20aaNtermTag [426-447]		3.45008e+09	4.24571e+09
406	SDALGHVLAMIGKDWTHLGVAK	427	1xOxidation [M10]; 1xPhospho [T16(100)]	Pah1_yeast_20aaNtermTag [426-447]	Pah1_yeast_20aaNtermTag 1xPhospho [T441(100)]	4.9309e+06	2.02277e+06
406	SDALGHVLAMIGKDWTHLGVAK	427	1xPhospho [T16(100)]	Pah1_yeast_20aaNtermTag [426-447]	Pah1_yeast_20aaNtermTag 1xPhospho [T441(100)]	317837	0
419	DWTHLGVAK	427		Pah1_yeast_20aaNtermTag [439-447]		8.30256e+08	1.48891e+09
419	DWTHLGVAKLFSEISR	434		Pah1_yeast_20aaNtermTag [439-454]		1961946	3.0384e+06
428	LFSEISR	434		Pah1_yeast_20aaNtermTag [448-454]		5.77183e+09	6.85999e+09
428	LFSEISRNGYNILYLTAR	445		Pah1_yeast_20aaNtermTag [448-465]		401929	399438
435	NGYNILYLTAR	445		Pah1_yeast_20aaNtermTag [455-465]		2.78682e+09	3.30017e+09
459	SIEQNGSKLPNGPVILSPDR	478		Pah1_yeast_20aaNtermTag [479-498]		48003952	3.41981e+07
467	LPNGPVILSPDR	478	1xPhospho [S9(100)]	Pah1_yeast_20aaNtermTag [487-498]	Pah1_yeast_20aaNtermTag 1xPhospho [S495(100)]	0	8.22333e+06
467	LPNGPVILSPDRTMAALR	484	1xOxidation [M14]	Pah1_yeast_20aaNtermTag [487-504]		1.45398e+06	0
467	LPNGPVILSPDRTMAALR	484	1xOxidation [M14]; 1xPhospho [S9(100)]	Pah1_yeast_20aaNtermTag [487-504]	Pah1_yeast_20aaNtermTag 1xPhospho [S495(100)]	0	3.19581e+06
479	TMAALR	484		Pah1_yeast_20aaNtermTag [499-504]		1.06429e+08	3.94916e+07
479	TMAALR	484	1xOxidation [M2]	Pah1_yeast_20aaNtermTag [499-504]		3.19968e+07	1.714e+07
486	EVILKKPEVFK	496		Pah1_yeast_20aaNtermTag [506-516]		6.81599e+07	8.23129e+07
486	EVILKKPEVFKIACLNDIR	504	1xCarbamidomethyl [C14]	Pah1_yeast_20aaNtermTag [506-524]		1.33935e+07	8.34361e+06
491	KPEVFK	496		Pah1_yeast_20aaNtermTag [511-516]		5.13366e+07	6.15683e+07
491	KPEVFKIACLNDIR	504	1xCarbamidomethyl [C9]	Pah1_yeast_20aaNtermTag [511-524]		33594169	3.13972e+07
505	SLYFEDSDNEVDTEEK	520		Pah1_yeast_20aaNtermTag [525-540]		5.56425e+09	6.47652e+09
505	SLYFEDSDNEVDTEEKSTPFFAGFGNR	531		Pah1_yeast_20aaNtermTag [525-551]		5.6384e+07	2.70944e+07
521	STPFFAGFGNR	531		Pah1_yeast_20aaNtermTag [541-551]		7.03737e+09	8.11132e+09
521	STPFFAGFGNR	531	1xPhospho [S/T]	Pah1_yeast_20aaNtermTag [541-551]		0	945813
532	ITDALSYR	539		Pah1_yeast_20aaNtermTag [552-559]		5.51743e+09	6.86862e+09
532	ITDALSYRTVGIPSSR	547	1xPhospho [T9(100)]	Pah1_yeast_20aaNtermTag [552-567]	Pah1_yeast_20aaNtermTag 1xPhospho [T560(100)]	0	2.57358e+06
548	IFTINTEGEVHMELLELAGYR	568		Pah1_yeast_20aaNtermTag [568-588]		9.34136e+06	2.43921e+06
548	IFTINTEGEVHMELLELAGYR	568	1xOxidation [M12]	Pah1_yeast_20aaNtermTag [568-588]		1.00779e+09	8.59514e+08
569	SSYIHINELVDHFFPPVSLDSVDLR	593		Pah1_yeast_20aaNtermTag [589-613]		3.60045e+09	2.57487e+09
569	SSYIHINELVDHFFPPVSLDSVDLRTNTSMVPGSPPNR	606	1xOxidation [M30]	Pah1_yeast_20aaNtermTag [589-626]		1.42095e+06	0
594	TNTSMVPGSPPNR	606		Pah1_yeast_20aaNtermTag [614-626]		1414075486	2.1206e+08
594	TNTSMVPGSPPNR	606	1xOxidation [M5]; 1xPhospho [S9(100)]	Pah1_yeast_20aaNtermTag [614-626]	Pah1_yeast_20aaNtermTag 1xPhospho [S622(100)]	0	1.32828e+09
594	TNTSMVPGSPPNRTLDNFDSEITSGR	619	1xOxidation [M5]; 1xPhospho [S9(100)]	Pah1_yeast_20aaNtermTag [614-639]	Pah1_yeast_20aaNtermTag 1xPhospho [S622(100)]	0	1.65829e+07
607	TLDNFDSEITSGR	619		Pah1_yeast_20aaNtermTag [627-639]		6.26515e+09	6.33339e+09
607	TLDNFDSEITSGRK	620		Pah1_yeast_20aaNtermTag [627-640]		4.44378e+09	4.08918e+09
607	TLDNFDSEITSGRKTLFR	624	1xPhospho [T15(99.5)]	Pah1_yeast_20aaNtermTag [627-644]	Pah1_yeast_20aaNtermTag 1xPhospho [T641(99.5)]	0	3.41198e+06
625	GNQEEKFTDVNFWR	638		Pah1_yeast_20aaNtermTag [645-658]		1.57247e+07	6.91403e+06
631	FTDVNFWR	638		Pah1_yeast_20aaNtermTag [651-658]		1.84841e+09	2.62622e+09
631	FTDVNFWRDPLVDIDNLSDISNDDSDNIDEDTDVSQQSNISR	672		Pah1_yeast_20aaNtermTag [651-692]		1.56766e+08	4.181e+07
631	FTDVNFWRDPLVDIDNLSDISNDDSDNIDEDTDVSQQSNISR	672	1xPhospho [S/T]	Pah1_yeast_20aaNtermTag [651-692]		0	1.2883e+06
690	NVSGSTNNNEVLAASSDVENASDLVSSHSSSGSTPNK	726		Pah1_yeast_20aaNtermTag [710-746]		5.78591e+09	6.56658e+09
727	STMSKGDIGKQIYLELGSPLASPK	750		Pah1_yeast_20aaNtermTag [747-770]		1.12689e+07	1.17077e+07
727	STMSKGDIGKQIYLELGSPLASPK	750	1xOxidation [M3]	Pah1_yeast_20aaNtermTag [747-770]		2.09507e+07	3.96239e+07
751	LRYLDDMDDEDSNYNR	766		Pah1_yeast_20aaNtermTag [771-786]		2.74555e+06	0
753	YLDDMDDEDSNYNR	766		Pah1_yeast_20aaNtermTag [773-786]		5.96472e+08	2.30199e+08
772	ASSAAATSIDKEFK	785		Pah1_yeast_20aaNtermTag [792-805]		1.37753e+09	1.41623e+09
772	ASSAAATSIDKEFKK	786		Pah1_yeast_20aaNtermTag [792-806]		2696125831	2.38349e+09
798	IVSKINVSNDVHSLGNSDTESR	819		Pah1_yeast_20aaNtermTag [818-839]		53128892	4.74487e+07
798	IVSKINVSNDVHSLGNSDTESRR	820		Pah1_yeast_20aaNtermTag [818-840]		21076721	1.39798e+07
802	INVSNDVHSLGNSDTESR	819		Pah1_yeast_20aaNtermTag [822-839]		3.5969e+09	3.46234e+09
802	INVSNDVHSLGNSDTESRR	820		Pah1_yeast_20aaNtermTag [822-840]		5.27115e+09	4.68906e+09
802	INVSNDVHSLGNSDTESRREQSVNETGR	829	1xPhospho [S17(100)]	Pah1_yeast_20aaNtermTag [822-849]	Pah1_yeast_20aaNtermTag 1xPhospho [S838(100)]	0	4.77124e+07
830	NQLPHNSMDDKDLDSR	845		Pah1_yeast_20aaNtermTag [850-865]		2.26758e+09	1.15189e+09
830	NQLPHNSMDDKDLDSR	845	1xOxidation [M8]	Pah1_yeast_20aaNtermTag [850-865]		2.4604e+08	2.12559e+08
846	VSDEFDDDEFDEDEFED	862		Pah1_yeast_20aaNtermTag [866-882]		2689060821	2.5821e+09
Grand Total						1.33604e+11	1.29099e+11

## Sheet: PeptideGroups
Checked	Confidence	Before	Annotated Sequence	after	Start in Pah1_histag	End in Pah1_histag	Start in Uniprot_Pah1	End in Uniprot_Pah1	Modifications	Contaminant	Marked as	Qvality PEP	Qvality q-value	# Protein Groups	# Proteins	# Isoforms	# PSMs	Master Protein Accessions	Positions in Master Proteins	Modifications in Master Proteins	# Missed Cleavages	Theo. MH+ [Da]	Abundances (Normalized): U	Abundances (Normalized): P	Abundance:U	Abundance: P	Quan Info	Found in Sample: U	Found in Sample: P	Confidence (by Search Engine): Sequest HT	Percolator q-Value (by Search Engine): Sequest HT	Percolator PEP (by Search Engine): Sequest HT	XCorr (by Search Engine): Sequest HT	Top Apex RT [min]	Enzyme	PEP filter
TRUE	High	[K]	AGAPTRIVSKINVSNDVHSLGNSDTESR	[R]	812	839	792	819		FALSE		0.000114815	0.00232764	1	2	1	9	Pah1_yeast_20aaNtermTag	Pah1_yeast_20aaNtermTag [812-839]		2	2924.48	1.30286e+07	1.17988e+07	1.30286e+07	8.29672e+06		High	High	High	0.0001373	3.088e-09	6.85	29.38	Trypsin
TRUE	High	[R]	NVSGSTNNNEVLAASSDVENASDLVSSHSSSGSTPNKSTMSK	[G]	710	751	690	731	1xOxidation [M40]	FALSE		0.032634	0.00232764	1	2	1	3	Pah1_yeast_20aaNtermTag	Pah1_yeast_20aaNtermTag [710-751]		1	4212.91	29206492	3.69983e+07	29206492	26016630		High	High	High	0.0001373	0.0003341	2.88	35.21	Trypsin
TRUE	High	[R]	NVSGSTNNNEVLAASSDVENASDLVSSHSSSGSTPNKSTMSK	[G]	710	751	690	731	1xOxidation [M40]; 1xPhospho [S/T]	FALSE		0.0482885	0.00232764	1	2	1	1	Pah1_yeast_20aaNtermTag	Pah1_yeast_20aaNtermTag [710-751]		1	4292.87		3.57642e+06		2.51488e+06		Not Found	High	High	0.0001373	0.0007542	3.94	36.24	Trypsin
TRUE	High	[R]	NVSGSTNNNEVLAASSDVENASDLVSSHSSSGSTPNKSTMSKGDIGK	[Q]	710	756	690	736	1xOxidation [M40]	FALSE		0.172998	0.00232764	1	2	1	2	Pah1_yeast_20aaNtermTag	Pah1_yeast_20aaNtermTag [710-756]		2	4683.16	2.78132e+06	1.33418e+06	2.78132e+06	938173		High	Peak Found	High	0.0001373	0.0116	2.28	34.89	Trypsin
TRUE	High	[K]	QLLKDEFGNDSDISSFIK	[E]	260	277	240	257		FALSE		5.79233e-05	0.00232764	1	2	1	143	Pah1_yeast_20aaNtermTag	Pah1_yeast_20aaNtermTag [260-277]		1	2056.02	3.42602e+09	3.80045e+09	3.42602e+09	2.67242e+09		High	High	High	0.0001373	7.586e-10	5.01	43.31	Trypsin
TRUE	High	[K]	QLLKDEFGNDSDISSFIKEDK	[N]	260	280	240	260		FALSE		2.95627e-06	0.00232764	1	2	1	83	Pah1_yeast_20aaNtermTag	Pah1_yeast_20aaNtermTag [260-280]		2	2428.19	2.34353e+09	1.75861e+09	2.34353e+09	1.23663e+09		High	High	High	0.0001373	1.713e-12	6.52	40.34	Trypsin
TRUE	High	[K]	QIYLELGSPLASPK	[L]	757	770	737	750		FALSE		6.09455e-06	0.00232764	1	2	1	235	Pah1_yeast_20aaNtermTag	Pah1_yeast_20aaNtermTag [757-770]		0	1515.84	5.69948e+09	5.70426e+09	5.69948e+09	4.01114e+09		High	High	High	0.0001373	7.535e-12	3.34	44.14	Trypsin
TRUE	High	[K]	QIYLELGSPLASPK	[L]	757	770	737	750	1xPhospho [S12(100)]	FALSE		0.00324516	0.00232764	1	2	4	9	Pah1_yeast_20aaNtermTag	Pah1_yeast_20aaNtermTag [757-770]	Pah1_yeast_20aaNtermTag 1xPhospho [S768(100)]	0	1595.81	481336	6.2933e+07	481336	4.42535e+07		High	High	High	0.0001373	2.896e-06	4.81	45.44	Trypsin
TRUE	High	[K]	QIYLELGSPLASPK	[L]	757	770	737	750	2xPhospho [S8(100); S12(100)]	FALSE		0.00325426	0.00232764	1	2	1	6	Pah1_yeast_20aaNtermTag	Pah1_yeast_20aaNtermTag [757-770]	Pah1_yeast_20aaNtermTag 2xPhospho [S764(100); S768(100)]	0	1675.77		5.71988e+07		40221261		Not Found	High	High	0.0001373	2.909e-06	5.15	47.1	Trypsin
TRUE	High	[K]	QIYLELGSPLASPKLR	[Y]	757	772	737	752		FALSE		3.09941e-05	0.00232764	1	2	1	10	Pah1_yeast_20aaNtermTag	Pah1_yeast_20aaNtermTag [757-772]		1	1785.03	2.42032e+07	2.90189e+07	2.42032e+07	2.04056e+07		High	High	High	0.0001373	2.104e-10	4.66	43.84	Trypsin
TRUE	High	[K]	QIYLELGSPLASPKLR	[Y]	757	772	737	752	2xPhospho [S8(100); S12(100)]	FALSE		0.0332723	0.00232764	1	2	1	2	Pah1_yeast_20aaNtermTag	Pah1_yeast_20aaNtermTag [757-772]	Pah1_yeast_20aaNtermTag 2xPhospho [S764(100); S768(100)]	1	1944.96		6.04795e+06		4.25282e+06		Not Found	High	High	0.0001373	0.0003478	6.86	47.38	Trypsin
TRUE	High	[R]	RASSAAATSIDKEFK	[K]	791	805	771	785		FALSE		1.49083e-05	0.00232764	1	2	1	36	Pah1_yeast_20aaNtermTag	Pah1_yeast_20aaNtermTag [791-805]		2	1581.82	1181154770	1.24017e+09	1181154770	8.72066e+08		High	High	High	0.0001373	4.703e-11	4.77	20.67	Trypsin
TRUE	High	[R]	RASSAAATSIDKEFK	[K]	791	805	771	785	1xPhospho [S3(99.7)]	FALSE		0.000129165	0.00232764	1	2	1	1	Pah1_yeast_20aaNtermTag	Pah1_yeast_20aaNtermTag [791-805]	Pah1_yeast_20aaNtermTag 1xPhospho [S793(99.7)]	2	1661.79		1.50702e+07		10597099		Not Found	High	High	0.0001373	3.919e-09	5.94	23.26	Trypsin
TRUE	High	[R]	REVILKKPEVFK	[I]	505	516	485	496		FALSE		0.0471082	0.00232764	1	2	1	1	Pah1_yeast_20aaNtermTag	Pah1_yeast_20aaNtermTag [505-516]		2	1485.92					No Quan Values	High	Not Found	High	0.0001373	0.0007141	1.78		Trypsin
TRUE	High	[K]	SDALGHVLAMIGK	[D]	426	438	406	418		FALSE		0.000658636	0.00232764	1	2	1	39	Pah1_yeast_20aaNtermTag	Pah1_yeast_20aaNtermTag [426-438]		0	1311.71	2.7693e+08	2.53661e+08	2.7693e+08	1.7837e+08		High	High	High	0.0001373	1.099e-07	3.6	46.39	Trypsin
TRUE	High	[K]	SDALGHVLAMIGK	[D]	426	438	406	418	1xOxidation [M10]	FALSE		0.000144902	0.00232764	1	2	1	128	Pah1_yeast_20aaNtermTag	Pah1_yeast_20aaNtermTag [426-438]		0	1327.7	1.84996e+09	3.07085e+09	1.84996e+09	2.15937e+09		High	High	High	0.0001373	4.964e-09	3.58	38.95	Trypsin
TRUE	High	[R]	NVSGSTNNNEVLAASSDVENASDLVSSHSSSGSTPNK	[S]	710	746	690	726	1xPhospho [T34(99.2)]	FALSE		6.1093e-05	0.00232764	1	2	3	7	Pah1_yeast_20aaNtermTag	Pah1_yeast_20aaNtermTag [710-746]	Pah1_yeast_20aaNtermTag 1xPhospho [T743(99.2)]	0	3742.63		1.99214e+07		14008372		Not Found	High	High	0.0001373	8.479e-10	5.83	37.54	Trypsin
TRUE	High	[K]	SDALGHVLAMIGKDWTHLGVAK	[L]	426	447	406	427		FALSE		8.13512e-10	0.00232764	1	2	1	75	Pah1_yeast_20aaNtermTag	Pah1_yeast_20aaNtermTag [426-447]		1	2319.23	4.45208e+08	2.03288e+08	4.45208e+08	1.42949e+08		High	High	High	0.000137287	8.79018e-20	7.33	55.38	Trypsin
TRUE	High	[R]	NVSGSTNNNEVLAASSDVENASDLVSSHSSSGSTPNK	[S]	710	746	690	726		FALSE		5.75046e-08	0.00232764	1	2	1	85	Pah1_yeast_20aaNtermTag	Pah1_yeast_20aaNtermTag [710-746]		0	3662.66	5.78591e+09	6.56658e+09	5.78591e+09	4.61751e+09		High	High	High	0.0001373	5.392e-16	7.72	36.93	Trypsin	Confident
TRUE	High	[K]	NSETTGSLSPTESSTTTPPDSVEERK	[L]	180	205	160	185	1xPhospho [S9(99.2)]	FALSE		0.000359438	0.00232764	1	2	1	1	Pah1_yeast_20aaNtermTag	Pah1_yeast_20aaNtermTag [180-205]	Pah1_yeast_20aaNtermTag 1xPhospho [S188(99.2)]	1	2817.23		9.72275e+06		6.83688e+06		Not Found	High	High	0.0001373	3.188e-08	4.5	22.85	Trypsin	Confident
TRUE	High	[R]	IVSKINVSNDVHSLGNSDTESRR	[E]	818	840	798	820		FALSE		9.43521e-05	0.00232764	1	2	1	7	Pah1_yeast_20aaNtermTag	Pah1_yeast_20aaNtermTag [818-840]		2	2527.29	21076721	1.39798e+07	21076721	9.83038e+06		High	High	High	0.0001373	2.062e-09	5.98	24.56	Trypsin	Confident
TRUE	High	[-]	MGSSHHHHHHSSGLVPR	[G]	1	17	1_histag	17_histag	1xMet-loss [N-Term]	FALSE		7.2287e-05	0.00232764	1	1	1	40	Pah1_yeast_20aaNtermTag	Pah1_yeast_20aaNtermTag [1-17]	Pah1_yeast_20aaNtermTag 1xMet-loss [N-Term]	0	1768.85	2.12388e+07	2.49972e+07	2.12388e+07	1.75776e+07		High	High	High	0.0001373	1.196e-09	4.19	18.88	Trypsin	Not confident
TRUE	High	[-]	MGSSHHHHHHSSGLVPR	[G]	1	17	1_histag	17_histag	1xMet-loss+Acetyl [N-Term]	FALSE		0.191042	0.00232764	1	1	1	1	Pah1_yeast_20aaNtermTag	Pah1_yeast_20aaNtermTag [1-17]	Pah1_yeast_20aaNtermTag 1xMet-loss+Acetyl [N-Term]	0	1810.86					No Quan Values	Not Found	High	High	0.0001373	0.01447	1.22		Trypsin	Confident
TRUE	High	[R]	NGYNILYLTAR	[S]	455	465	435	445		FALSE		0.000854839	0.00232764	1	2	1	89	Pah1_yeast_20aaNtermTag	Pah1_yeast_20aaNtermTag [455-465]		0	1297.69	2.78682e+09	3.30017e+09	2.78682e+09	2.32063e+09		High	High	High	0.0001373	1.877e-07	3.28	42.23	Trypsin	Confident
TRUE	High	[K]	NMMHDTDIQLK	[Q]	249	259	229	239		FALSE		0.00392598	0.00232764	1	2	1	41	Pah1_yeast_20aaNtermTag	Pah1_yeast_20aaNtermTag [249-259]		0	1345.62	4.22977e+08	8.03517e+07	4.22977e+08	5.6502e+07		High	High	High	0.0001373	4.272e-06	4.16	26.09	Trypsin	Confident
TRUE	High	[K]	NMMHDTDIQLK	[Q]	249	259	229	239	1xOxidation [M]	FALSE		0.00222322	0.00232764	1	2	2	107	Pah1_yeast_20aaNtermTag	Pah1_yeast_20aaNtermTag [249-259]		0	1361.62	2.45185e+09	1.04977e+09	2.45185e+09	7.38184e+08		High	High	High	0.0001373	1.33e-06	3.8	21.62	Trypsin	Confident
TRUE	High	[K]	NMMHDTDIQLK	[Q]	249	259	229	239	2xOxidation [M2; M3]	FALSE		0.00215574	0.00232764	1	2	1	143	Pah1_yeast_20aaNtermTag	Pah1_yeast_20aaNtermTag [249-259]		0	1377.61	3.1003e+09	4.07242e+09	3.1003e+09	2.86366e+09		High	High	High	0.0001373	1.247e-06	3.84	19.2	Trypsin	Confident
TRUE	High	[K]	NMMHDTDIQLKQLLKDEFGNDSDISSFIK	[E]	249	277	229	257	2xOxidation [M2; M3]	FALSE		0.000526298	0.00232764	1	2	1	4	Pah1_yeast_20aaNtermTag	Pah1_yeast_20aaNtermTag [249-277]		2	3414.62	2.84206e+06	4.6874e+06	2.84206e+06	3.2961e+06		High	High	High	0.0001373	6.975e-08	5.72	49.54	Trypsin	Confident
TRUE	High	[R]	NQLPHNSMDDKDLDSR	[V]	850	865	830	845		FALSE		2.78613e-05	0.00232764	1	2	1	59	Pah1_yeast_20aaNtermTag	Pah1_yeast_20aaNtermTag [850-865]		1	1884.85	2.26758e+09	1.15189e+09	2.26758e+09	8.09987e+08		High	High	High	0.0001373	1.696e-10	4.05	19.2	Trypsin	Confident
TRUE	High	[R]	NQLPHNSMDDKDLDSR	[V]	850	865	830	845	1xOxidation [M8]	FALSE		5.80859e-05	0.00232764	1	2	1	100	Pah1_yeast_20aaNtermTag	Pah1_yeast_20aaNtermTag [850-865]		1	1900.85	2.4604e+08	2.12559e+08	2.4604e+08	1.49468e+08		High	High	High	0.0001373	7.647e-10	3.51	18.42	Trypsin	Confident
TRUE	High	[K]	NSETTGSLSPTESSTTTPPDSVEER	[K]	180	204	160	184		FALSE		1.31092e-06	0.00232764	1	2	1	38	Pah1_yeast_20aaNtermTag	Pah1_yeast_20aaNtermTag [180-204]		0	2609.17	4964331734	3.63309e+07	4964331734	2.55473e+07		High	High	High	0.0001373	3.237e-13	4.33	24.92	Trypsin	Confident
TRUE	High	[K]	NSETTGSLSPTESSTTTPPDSVEER	[K]	180	204	160	184	1xPhospho [T5(99.5)]	FALSE		0.000106443	0.00232764	1	2	3	6	Pah1_yeast_20aaNtermTag	Pah1_yeast_20aaNtermTag [180-204]	Pah1_yeast_20aaNtermTag 1xPhospho [T184(99.5)]	0	2689.14		2.09226e+08		1.47124e+08		Not Found	High	High	0.0001373	2.64e-09	3.03	25.37	Trypsin	Confident
TRUE	High	[K]	NSETTGSLSPTESSTTTPPDSVEER	[K]	180	204	160	184	2xPhospho [T4(99); T5(99)]	FALSE		0.000254591	0.00232764	1	2	4	8	Pah1_yeast_20aaNtermTag	Pah1_yeast_20aaNtermTag [180-204]	Pah1_yeast_20aaNtermTag 2xPhospho [T183(99); T184(99)]	0	2769.1		3.76703e+08		2.64892e+08		Not Found	High	High	0.0001373	1.574e-08	4.43	26.18	Trypsin	Confident
TRUE	High	[K]	NSETTGSLSPTESSTTTPPDSVEER	[K]	180	204	160	184	3xPhospho [T4(98.7); T16(99.9); T17(100)]	FALSE		0.00649825	0.00232764	1	2	2	6	Pah1_yeast_20aaNtermTag	Pah1_yeast_20aaNtermTag [180-204]	Pah1_yeast_20aaNtermTag 3xPhospho [T183(98.7); T195(99.9); T196(100)]	0	2849.07		9.85737e+06		6.93154e+06		Not Found	High	High	0.0001373	1.201e-05	3.82	26.97	Trypsin	Confident
TRUE	High	[K]	NSETTGSLSPTESSTTTPPDSVEERK	[L]	180	205	160	185		FALSE		7.13358e-07	0.00232764	1	2	1	7	Pah1_yeast_20aaNtermTag	Pah1_yeast_20aaNtermTag [180-205]		1	2737.26	402139646		402139646			High	Not Found	High	0.0001373	9.315e-14	6.27	22.43	Trypsin	Confident
TRUE	High	[K]	NSETTGSLSPTESSTTTPPDSVEERK	[L]	180	205	160	185	2xPhospho [T4(99.2); S7(100)]	FALSE		0.00104604	0.00232764	1	2	1	1	Pah1_yeast_20aaNtermTag	Pah1_yeast_20aaNtermTag [180-205]	Pah1_yeast_20aaNtermTag 2xPhospho [T183(99.2); S186(100)]	1	2897.2		6.89714e+06		4849955		Not Found	High	High	0.0001373	2.836e-07	3.09	23.5	Trypsin	Confident
TRUE	High	[K]	SDALGHVLAMIGKDWTHLGVAK	[L]	426	447	406	427	1xOxidation [M10]	FALSE		7.5509e-09	0.00232764	1	2	1	240	Pah1_yeast_20aaNtermTag	Pah1_yeast_20aaNtermTag [426-447]		1	2335.22	3.45008e+09	4.24571e+09	3.45008e+09	2.98551e+09		High	High	High	0.0001373	8.399e-18	7.02	51.24	Trypsin	Confident
TRUE	High	[K]	SDALGHVLAMIGKDWTHLGVAK	[L]	426	447	406	427	1xPhospho [T16(100)]	FALSE		0.155302	0.00232764	1	2	1	2	Pah1_yeast_20aaNtermTag	Pah1_yeast_20aaNtermTag [426-447]	Pah1_yeast_20aaNtermTag 1xPhospho [T441(100)]	1	2399.19	317837		317837			High	Not Found	High	0.0001373	0.009156	1.65	50.44	Trypsin	Confident
TRUE	High	[K]	SDALGHVLAMIGKDWTHLGVAK	[L]	426	447	406	427	1xOxidation [M10]; 1xPhospho [T16(100)]	FALSE		0.128773	0.00232764	1	2	1	7	Pah1_yeast_20aaNtermTag	Pah1_yeast_20aaNtermTag [426-447]	Pah1_yeast_20aaNtermTag 1xPhospho [T441(100)]	1	2415.19	4.9309e+06	2.02277e+06	4.9309e+06	1.42238e+06		High	High	High	0.0001373	0.006078	3.63	53.2	Trypsin	Confident
TRUE	High	[R]	TNTSMVPGSPPNRTLDNFDSEITSGR	[K]	614	639	594	619	1xOxidation [M5]; 1xPhospho [S9(100)]	FALSE		0.00755823	0.00232764	1	2	1	3	Pah1_yeast_20aaNtermTag	Pah1_yeast_20aaNtermTag [614-639]	Pah1_yeast_20aaNtermTag 1xPhospho [S622(100)]	1	2889.27		1.65829e+07		11660855		Not Found	High	High	0.0001373	1.639e-05	4.47	37.61	Trypsin	Confident
TRUE	High	[R]	TVGIPSSR	[I]	560	567	540	547		FALSE		0.00893938	0.00232764	1	2	1	81	Pah1_yeast_20aaNtermTag	Pah1_yeast_20aaNtermTag [560-567]		0	816.457	8.15655e+09	1.01848e+10	8.15655e+09	7.16176e+09		High	High	High	0.0001373	2.317e-05	2.06	19.47	Trypsin	Not confident
TRUE	High	[K]	TWSSINPATLSGAIDVIVVEHPDGR	[L]	34	58	14	38		FALSE		1.05419e-08	0.00232764	1	2	1	145	Pah1_yeast_20aaNtermTag	Pah1_yeast_20aaNtermTag [34-58]		0	2634.35	2.0594e+09	1.58565e+09	2.0594e+09	1.115e+09		High	High	High	0.0001373	1.67e-17	5.81	55.49	Trypsin	Confident
TRUE	High	[K]	TWSSINPATLSGAIDVIVVEHPDGRLSCSPFHVR	[F]	34	67	14	47	1xCarbamidomethyl [C28]	FALSE		0.0149452	0.00232764	1	2	1	1	Pah1_yeast_20aaNtermTag	Pah1_yeast_20aaNtermTag [34-67]		1	3717.88	352155		352155			High	Not Found	High	0.0001373	6.659e-05	2.52	54.43	Trypsin	Confident
TRUE	High	[K]	VLEEPDFLDINDTGDSGSK	[N]	161	179	141	159		FALSE		1.14583e-06	0.00232764	1	2	1	253	Pah1_yeast_20aaNtermTag	Pah1_yeast_20aaNtermTag [161-179]		0	2050.95	6.81059e+09	4.59188e+09	6.81059e+09	3.22893e+09		High	High	High	0.0001373	2.459e-13	3.47	43.34	Trypsin	Confident
TRUE	High	[K]	VLEEPDFLDINDTGDSGSK	[N]	161	179	141	159	1xPhospho [T13(100)]	FALSE		0.113785	0.00232764	1	2	2	3	Pah1_yeast_20aaNtermTag	Pah1_yeast_20aaNtermTag [161-179]	Pah1_yeast_20aaNtermTag 1xPhospho [T173(100)]	0	2130.91		3.35088e+06		2.35629e+06		Not Found	High	High	0.0001373	0.004643	2.7	45.42	Trypsin	Confident
TRUE	High	[K]	VLEEPDFLDINDTGDSGSKNSETTGSLSPTESSTTTPPDSVEER	[K]	161	204	141	184		FALSE		0.00373298	0.00232764	1	2	1	3	Pah1_yeast_20aaNtermTag	Pah1_yeast_20aaNtermTag [161-204]		1	4641.1	563738		563738			High	Not Found	High	0.0001373	3.85e-06	2.61	42.74	Trypsin	Confident
TRUE	High	[K]	VLEEPDFLDINDTGDSGSKNSETTGSLSPTESSTTTPPDSVEER	[K]	161	204	141	184	2xPhospho [T/S]	FALSE		0.00972156	0.00232764	1	2	1	2	Pah1_yeast_20aaNtermTag	Pah1_yeast_20aaNtermTag [161-204]		1	4801.03					No Quan Values	Not Found	High	High	0.0001373	2.747e-05	3.31		Trypsin	Confident
TRUE	High	[K]	VLEEPDFLDINDTGDSGSKNSETTGSLSPTESSTTTPPDSVEER	[K]	161	204	141	184	3xPhospho [T/S]	FALSE		0.0185221	0.00232764	1	2	1	1	Pah1_yeast_20aaNtermTag	Pah1_yeast_20aaNtermTag [161-204]		1	4881					No Quan Values	Not Found	High	High	0.0001373	0.0001035	2.17		Trypsin	Confident
TRUE	High	[K]	VQVFINEK	[L]	81	88	61	68		FALSE		0.0368566	0.00232764	1	2	1	136	Pah1_yeast_20aaNtermTag	Pah1_yeast_20aaNtermTag [81-88]		0	976.546	3.40289e+09	4.16897e+09	3.40289e+09	2.93155e+09		High	High	High	0.0001373	0.0004296	2.96	26.49	Trypsin	Confident
TRUE	High	[K]	VQVFINEKLSNMPMK	[L]	81	95	61	75	1xOxidation [M14]	FALSE		0.000569281	0.00232764	1	2	1	5	Pah1_yeast_20aaNtermTag	Pah1_yeast_20aaNtermTag [81-95]		1	1793.93	4.10606e+06	1.85498e+06	4.10606e+06	1.30439e+06		High	High	High	0.0001373	8.183e-08	4.65	33.33	Trypsin	Confident
TRUE	High	[K]	VQVFINEKLSNMPMK	[L]	81	95	61	75	2xOxidation [M12; M14]	FALSE		0.000270032	0.00232764	1	2	1	11	Pah1_yeast_20aaNtermTag	Pah1_yeast_20aaNtermTag [81-95]		1	1809.92	8.45268e+06	1.06074e+07	8.45268e+06	7.45898e+06		High	High	High	0.0001373	1.774e-08	4.55	29.26	Trypsin	Confident
TRUE	High	[R]	VSDEFDDDEFDEDEFED	[-]	866	882	846	862		FALSE		0.00132748	0.00232764	1	2	1	45	Pah1_yeast_20aaNtermTag	Pah1_yeast_20aaNtermTag [866-882]		0	2096.73	2689060821	2.5821e+09	2689060821	1.81569e+09		High	High	High	0.0001373	4.617e-07	2.34	41.35	Trypsin	Confident
TRUE	High	[R]	WDVPIVISDIDGTITK	[S]	410	425	390	405		FALSE		4.22092e-06	0.00232764	1	2	1	387	Pah1_yeast_20aaNtermTag	Pah1_yeast_20aaNtermTag [410-425]		0	1771.95	7105351010	9.01937e+09	7105351010	6.34227e+09		High	High	High	0.0001373	3.554e-12	3.53	55.78	Trypsin	Confident
TRUE	High	[R]	YLDDMDDEDSNYNR	[T]	773	786	753	766		FALSE		0.000127366	0.00232764	1	2	1	51	Pah1_yeast_20aaNtermTag	Pah1_yeast_20aaNtermTag [773-786]		0	1764.67	5.96472e+08	2.30199e+08	5.96472e+08	1.61872e+08		High	High	High	0.0001373	3.82e-09	3.16	24.08	Trypsin	Confident
TRUE	High	[R]	TNTSMVPGSPPNR	[T]	614	626	594	606	1xOxidation [M5]; 1xPhospho [S9(100)]	FALSE		0.000874228	0.00232764	1	2	1	45	Pah1_yeast_20aaNtermTag	Pah1_yeast_20aaNtermTag [614-626]	Pah1_yeast_20aaNtermTag 1xPhospho [S622(100)]	0	1453.61		1.32828e+09		9.34022e+08		Not Found	High	High	0.0001373	1.972e-07	4.21	18.43	Trypsin	Confident
TRUE	High	[R]	TNTSMVPGSPPNR	[T]	614	626	594	606	1xPhospho [S9(100)]	FALSE		0.00144393	0.00232764	1	2	1	14	Pah1_yeast_20aaNtermTag	Pah1_yeast_20aaNtermTag [614-626]	Pah1_yeast_20aaNtermTag 1xPhospho [S622(100)]	0	1437.62		1.32523e+08		9.31877e+07		Not Found	High	High	0.0001373	5.485e-07	3.75	22.19	Trypsin	Not confident
TRUE	High	[R]	TNTSMVPGSPPNR	[T]	614	626	594	606	1xOxidation [M5]	FALSE		0.000386621	0.00232764	1	2	1	76	Pah1_yeast_20aaNtermTag	Pah1_yeast_20aaNtermTag [614-626]		0	1373.65	1.6339e+09	7.13125e+08	1.6339e+09	5.01458e+08		High	High	High	0.0001373	3.711e-08	3.71	18.31	Trypsin	Not confident
TRUE	High	[R]	TNTSMVPGSPPNR	[T]	614	626	594	606		FALSE		0.000504622	0.00232764	1	2	1	30	Pah1_yeast_20aaNtermTag	Pah1_yeast_20aaNtermTag [614-626]		0	1357.65	1414075486	2.1206e+08	1414075486	1.49117e+08		High	High	High	0.0001373	6.399e-08	3.11	20.92	Trypsin	Confident
TRUE	High	[R]	SIEQNGSKLPNGPVILSPDR	[T]	479	498	459	478		FALSE		0.000124192	0.00232764	1	2	1	10	Pah1_yeast_20aaNtermTag	Pah1_yeast_20aaNtermTag [479-498]		1	2121.13	48003952	3.41981e+07	48003952	24047546		High	High	High	0.0001373	3.611e-09	6.41	33.75	Trypsin	Confident
TRUE	High	[R]	SLYFEDSDNEVDTEEK	[S]	525	540	505	520		FALSE		3.57592e-05	0.00232764	1	2	1	113	Pah1_yeast_20aaNtermTag	Pah1_yeast_20aaNtermTag [525-540]		0	1919.8	5.56425e+09	6.47652e+09	5.56425e+09	4554180617		High	High	High	0.0001373	2.827e-10	3.56	30.56	Trypsin	Confident
TRUE	High	[R]	SLYFEDSDNEVDTEEK	[S]	525	540	505	520	1xPhospho [S7(100)]	FALSE		0.00906525	0.00232764	1	2	1	1	Pah1_yeast_20aaNtermTag	Pah1_yeast_20aaNtermTag [525-540]	Pah1_yeast_20aaNtermTag 1xPhospho [S531(100)]	0	1999.77					No Quan Values	Not Found	High	High	0.0001373	2.377e-05	3.64		Trypsin	Confident
TRUE	High	[R]	SLYFEDSDNEVDTEEKSTPFFAGFGNR	[I]	525	551	505	531		FALSE		7.54217e-06	0.00232764	1	2	1	12	Pah1_yeast_20aaNtermTag	Pah1_yeast_20aaNtermTag [525-551]		1	3101.36	5.6384e+07	2.70944e+07	5.6384e+07	1.90524e+07		High	High	High	0.0001373	1.168e-11	4.99	47.51	Trypsin	Confident
TRUE	High	[R]	SLYFEDSDNEVDTEEKSTPFFAGFGNR	[I]	525	551	505	531	1xPhospho [T18(99.3)]	FALSE		0.000269276	0.00232764	1	2	2	5	Pah1_yeast_20aaNtermTag	Pah1_yeast_20aaNtermTag [525-551]	Pah1_yeast_20aaNtermTag 1xPhospho [T542(99.3)]	1	3181.33		4.6364e+07		3.26024e+07		Not Found	High	High	0.0001373	1.76e-08	4.99	47.92	Trypsin	Not confident
TRUE	High	[R]	SSYIHINELVDHFFPPVSLDSVDLR	[T]	589	613	569	593		FALSE		2.81973e-07	0.00232764	1	2	1	154	Pah1_yeast_20aaNtermTag	Pah1_yeast_20aaNtermTag [589-613]		0	2899.46	3.60045e+09	2.57487e+09	3.60045e+09	1.81061e+09		High	High	High	0.0001373	1.392e-14	5.61	58.53	Trypsin	Confident
TRUE	High	[R]	SSYIHINELVDHFFPPVSLDSVDLRTNTSMVPGSPPNR	[T]	589	626	569	606	1xOxidation [M30]	FALSE		0.00966736	0.00232764	1	2	1	1	Pah1_yeast_20aaNtermTag	Pah1_yeast_20aaNtermTag [589-626]		1	4254.09	1.42095e+06		1.42095e+06			High	Not Found	High	0.0001373	2.708e-05	4.39	55.2	Trypsin	Confident
TRUE	High	[R]	IVSKINVSNDVHSLGNSDTESR	[R]	818	839	798	819		FALSE		3.13437e-05	0.00232764	1	2	1	2	Pah1_yeast_20aaNtermTag	Pah1_yeast_20aaNtermTag [818-839]		1	2371.18	53128892	4.74487e+07	53128892	33365159		High	High	High	0.0001373	2.164e-10	5.91	26.28	Trypsin	Confident
TRUE	High	[K]	STMSKGDIGKQIYLELGSPLASPK	[L]	747	770	727	750		FALSE		1.11371e-05	0.00232764	1	2	1	4	Pah1_yeast_20aaNtermTag	Pah1_yeast_20aaNtermTag [747-770]		2	2520.34	1.12689e+07	1.17077e+07	1.12689e+07	8.23268e+06		High	High	High	0.0001373	2.6e-11	6.4	42.31	Trypsin	Confident
TRUE	High	[K]	STPFFAGFGNR	[I]	541	551	521	531		FALSE		0.0020903	0.00232764	1	2	1	177	Pah1_yeast_20aaNtermTag	Pah1_yeast_20aaNtermTag [541-551]		0	1200.58	7.03737e+09	8.11132e+09	7.03737e+09	5.70375e+09		High	High	High	0.0001373	1.172e-06	1.6	40.35	Trypsin	Confident
TRUE	High	[K]	STPFFAGFGNR	[I]	541	551	521	531	1xPhospho [S/T]	FALSE		0.0846163	0.00232764	1	2	1	1	Pah1_yeast_20aaNtermTag	Pah1_yeast_20aaNtermTag [541-551]		0	1280.55		945813		665080		Not Found	High	High	0.0001373	0.002461	2.73	42.6	Trypsin	Confident
TRUE	High	[R]	TLDNFDSEITSGR	[K]	627	639	607	619		FALSE		6.5163e-05	0.00232764	1	2	1	307	Pah1_yeast_20aaNtermTag	Pah1_yeast_20aaNtermTag [627-639]		0	1454.68	6.26515e+09	6.33339e+09	6.26515e+09	4.45354e+09		High	High	High	0.0001373	9.637e-10	3.18	31.59	Trypsin	Confident
TRUE	High	[R]	TLDNFDSEITSGRK	[T]	627	640	607	620		FALSE		3.10811e-05	0.00232764	1	2	1	163	Pah1_yeast_20aaNtermTag	Pah1_yeast_20aaNtermTag [627-640]		1	1582.77	4.44378e+09	4.08918e+09	4.44378e+09	2.87544e+09		High	High	High	0.0001373	2.119e-10	3.63	27.6	Trypsin	Confident
TRUE	High	[R]	TLDNFDSEITSGRKTLFR	[G]	627	644	607	624	1xPhospho [T15(99.5)]	FALSE		0.029131	0.00232764	1	2	1	1	Pah1_yeast_20aaNtermTag	Pah1_yeast_20aaNtermTag [627-644]	Pah1_yeast_20aaNtermTag 1xPhospho [T641(99.5)]	2	2180.04		3.41198e+06		2.39925e+06		Not Found	High	High	0.0001373	0.0002641	4.59	37.63	Trypsin	Confident
TRUE	High	[R]	TMAALR	[R]	499	504	479	484		FALSE		0.189597	0.00232764	1	2	1	11	Pah1_yeast_20aaNtermTag	Pah1_yeast_20aaNtermTag [499-504]		0	662.365	1.06429e+08	3.94916e+07	1.06429e+08	2.77699e+07		High	High	High	0.0001373	0.01423	1.49	19.17	Trypsin	Confident
TRUE	High	[R]	TMAALR	[R]	499	504	479	484	1xOxidation [M2]	FALSE		0.2248	0.00232764	1	2	1	21	Pah1_yeast_20aaNtermTag	Pah1_yeast_20aaNtermTag [499-504]		0	678.36	3.19968e+07	1.714e+07	3.19968e+07	1.20526e+07		High	High	High	0.0001373	0.02085	1.48	19.17	Trypsin	Confident
TRUE	High	[K]	STMSKGDIGKQIYLELGSPLASPK	[L]	747	770	727	750	1xOxidation [M3]	FALSE		0.000172899	0.00232764	1	2	1	5	Pah1_yeast_20aaNtermTag	Pah1_yeast_20aaNtermTag [747-770]		2	2536.33	2.09507e+07	3.96239e+07	2.09507e+07	27862852		High	High	High	0.0001373	7.112e-09	5.68	40.97	Trypsin	Confident
TRUE	High	[R]	LTNDQLKCLNLTYGENDLK	[F]	373	391	353	371	1xCarbamidomethyl [C8]	FALSE		1.83977e-05	0.00232764	1	2	1	10	Pah1_yeast_20aaNtermTag	Pah1_yeast_20aaNtermTag [373-391]		1	2252.12	25738384	3.03205e+07	25738384	21320873		High	High	High	0.0001373	7.228e-11	5.73	37.16	Trypsin	Confident
TRUE	High	[R]	LTNDQLK	[C]	373	379	353	359		FALSE		0.166051	0.00232764	1	2	1	3	Pah1_yeast_20aaNtermTag	Pah1_yeast_20aaNtermTag [373-379]		0	831.457	2.44098e+06	3.09201e+06	2.44098e+06	2.17425e+06		High	High	High	0.0001373	0.01058	1.3	18.45	Trypsin	Confident
TRUE	High	[K]	LTEIHIPSKLDNNGDLLLDTEGYKPNKNMMHDTDIQLK	[Q]	222	259	202	239	2xOxidation [M29; M30]	FALSE		0.00552452	0.00232764	1	2	1	7	Pah1_yeast_20aaNtermTag	Pah1_yeast_20aaNtermTag [222-259]		2	4396.18	1.97998e+07	9.9343e+06	1.97998e+07	6.98564e+06		High	High	High	0.0001373	8.622e-06	5.3	39.24	Trypsin	Confident
TRUE	High	[K]	FQILKPSQK	[K]	71	79	51	59		FALSE		0.00482988	0.00232764	1	2	1	194	Pah1_yeast_20aaNtermTag	Pah1_yeast_20aaNtermTag [71-79]		0	1088.65	5.49477e+09	6.02784e+09	5.49477e+09	4.23867e+09		High	High	High	0.0001373	6.533e-06	2.6	23.77	Trypsin	Confident
TRUE	High	[K]	FQILKPSQKK	[V]	71	80	51	60		FALSE		0.0274835	0.00232764	1	2	1	11	Pah1_yeast_20aaNtermTag	Pah1_yeast_20aaNtermTag [71-80]		1	1216.74	32363573	4.17434e+07	32363573	2.93533e+07		High	High	High	0.0001373	0.0002343	2.81	20.67	Trypsin	Confident
TRUE	High	[K]	FQILKPSQKKVQVFINEK	[L]	71	88	51	68		FALSE		0.00245917	0.00232764	1	2	1	1	Pah1_yeast_20aaNtermTag	Pah1_yeast_20aaNtermTag [71-88]		2	2174.27	1.42031e+06		1.42031e+06			High	Not Found	High	0.0001373	1.635e-06	3.46	32.25	Trypsin	Confident
TRUE	High	[K]	FSVDHGK	[A]	392	398	372	378		FALSE		0.144065	0.00232764	1	2	1	10	Pah1_yeast_20aaNtermTag	Pah1_yeast_20aaNtermTag [392-398]		0	789.389	1.11365e+07	1.07461e+07	1.11365e+07	7.55647e+06		High	High	High	0.0001373	0.007743	1.56	20.5	Trypsin	Confident
TRUE	High	[K]	FSVDHGKAIVTSK	[L]	392	404	372	384		FALSE		0.000171451	0.00232764	1	2	1	11	Pah1_yeast_20aaNtermTag	Pah1_yeast_20aaNtermTag [392-404]		1	1388.75	37138175	4.8884e+07	37138175	34374409		High	High	High	0.0001373	7.021e-09	4.6	20.15	Trypsin	Confident
TRUE	High	[K]	FTDVNFWR	[D]	651	658	631	638		FALSE		0.0141738	0.00232764	1	2	1	176	Pah1_yeast_20aaNtermTag	Pah1_yeast_20aaNtermTag [651-658]		0	1084.52	1.84841e+09	2.62622e+09	1.84841e+09	1.84671e+09		High	High	High	0.0001373	5.954e-05	2.04	39.72	Trypsin	Confident
TRUE	High	[K]	FTDVNFWRDPLVDIDNLSDISNDDSDNIDEDTDVSQQSNISR	[N]	651	692	631	672		FALSE		2.17687e-05	0.00232764	1	2	1	16	Pah1_yeast_20aaNtermTag	Pah1_yeast_20aaNtermTag [651-692]		1	4829.16	1.56766e+08	4.181e+07	1.56766e+08	2.94001e+07		High	High	High	0.0001373	1.021e-10	5.56	56.97	Trypsin	Confident
TRUE	High	[K]	FTDVNFWRDPLVDIDNLSDISNDDSDNIDEDTDVSQQSNISR	[N]	651	692	631	672	1xPhospho [S/T]	FALSE		0.163933	0.00232764	1	2	1	1	Pah1_yeast_20aaNtermTag	Pah1_yeast_20aaNtermTag [651-692]		1	4909.12		1.2883e+06		905910		Not Found	High	High	0.0001373	0.01028	1.17	57.13	Trypsin	Confident
TRUE	High	[K]	GDIGKQIYLELGSPLASPK	[L]	752	770	732	750		FALSE		5.8906e-05	0.00232764	1	2	1	11	Pah1_yeast_20aaNtermTag	Pah1_yeast_20aaNtermTag [752-770]		1	1986.09	4.58842e+07	4.40009e+07	4.58842e+07	30940698		High	High	High	0.0001373	7.851e-10	5.04	44.67	Trypsin	Not confident
TRUE	High	[K]	GDIGKQIYLELGSPLASPK	[L]	752	770	732	750	1xPhospho [S13(100)]	FALSE		0.0626364	0.00232764	1	2	1	1	Pah1_yeast_20aaNtermTag	Pah1_yeast_20aaNtermTag [752-770]	Pah1_yeast_20aaNtermTag 1xPhospho [S764(100)]	1	2066.06					No Quan Values	Not Found	High	High	0.0001373	0.001296	3.15		Trypsin	Confident
TRUE	High	[R]	GNQEEKFTDVNFWR	[D]	645	658	625	638		FALSE		0.000191801	0.00232764	1	2	1	5	Pah1_yeast_20aaNtermTag	Pah1_yeast_20aaNtermTag [645-658]		1	1769.82	1.57247e+07	6.91403e+06	1.57247e+07	4.86183e+06		High	High	High	0.0001373	8.798e-09	3.99	38.19	Trypsin	Confident
TRUE	High	[R]	GSHMQYVGR	[A]	18	26	18_histag	26_histag		FALSE		0.107915	0.00232764	1	1	1	2	Pah1_yeast_20aaNtermTag	Pah1_yeast_20aaNtermTag [18-26]		0	1034.48					No Quan Values	High	Not Found	High	0.0001373	0.004142	1.41		Trypsin	Confident
TRUE	High	[R]	GSHMQYVGR	[A]	18	26	18_histag	26_histag	1xOxidation [M4]	FALSE		0.0776206	0.00232764	1	1	1	3	Pah1_yeast_20aaNtermTag	Pah1_yeast_20aaNtermTag [18-26]		0	1050.48					No Quan Values	High	High	High	0.0001373	0.002043	3		Trypsin	Not confident
TRUE	High	[K]	KLTEIHIPSK	[L]	221	230	201	210		FALSE		0.000857239	0.00232764	1	2	1	62	Pah1_yeast_20aaNtermTag	Pah1_yeast_20aaNtermTag [221-230]		1	1165.69	1.32478e+09	1.32553e+09	1.32478e+09	9.32089e+08		High	High	High	0.0001373	1.885e-07	3.41	23.19	Trypsin	Not confident
TRUE	High	[K]	KLTEIHIPSKLDNNGDLLLDTEGYKPNK	[N]	221	248	201	228		FALSE		1.26754e-06	0.00232764	1	2	1	69	Pah1_yeast_20aaNtermTag	Pah1_yeast_20aaNtermTag [221-248]		2	3165.68	2.21379e+09	1.28892e+09	2.21379e+09	9.0635e+08		High	High	High	0.0001373	3.033e-13	6.58	38.62	Trypsin	Confident
TRUE	High	[R]	FGKFQILKPSQK	[K]	68	79	48	59		FALSE		0.000666064	0.00232764	1	2	1	17	Pah1_yeast_20aaNtermTag	Pah1_yeast_20aaNtermTag [68-79]		1	1420.83	5.97338e+07	5.67758e+07	5.97338e+07	3.99238e+07		High	High	High	0.0001373	1.13e-07	4.7	27.91	Trypsin	Confident
TRUE	High	[R]	YLDDMDDEDSNYNR	[T]	773	786	753	766	1xOxidation [M5]	FALSE		0.000105848	0.00232764	1	2	1	113	Pah1_yeast_20aaNtermTag	Pah1_yeast_20aaNtermTag [773-786]		0	1780.66	1.75343e+09	1.92258e+09	1.75343e+09	1.35193e+09		High	High	High	0.0001373	2.602e-09	2.93	19.72	Trypsin	Not confident
TRUE	High	[R]	EVILKKPEVFKIACLNDIR	[S]	506	524	486	504	1xCarbamidomethyl [C14]	FALSE		0.00155745	0.00232764	1	2	1	2	Pah1_yeast_20aaNtermTag	Pah1_yeast_20aaNtermTag [506-524]		2	2285.3	1.33935e+07	8.34361e+06	1.33935e+07	5.86709e+06		High	Peak Found	High	0.0001373	6.416e-07	4.74	36.03	Trypsin	Confident
TRUE	High	[K]	EKKVLEEPDFLDINDTGDSGSK	[N]	158	179	138	159		FALSE		0.000362475	0.00232764	1	2	1	3	Pah1_yeast_20aaNtermTag	Pah1_yeast_20aaNtermTag [158-179]		2	2436.18	2.09266e+06	7.54633e+06	2.09266e+06	5.30645e+06		High	High	High	0.0001373	3.235e-08	4.19	35.92	Trypsin	Confident
TRUE	High	[R]	ALGSVSKTWSSINPATLSGAIDVIVVEHPDGR	[L]	27	58	7	38		FALSE		5.10959e-07	0.00232764	1	2	1	7	Pah1_yeast_20aaNtermTag	Pah1_yeast_20aaNtermTag [27-58]		1	3276.72	6.78624e+06	2.85461e+06	6.78624e+06	2.00731e+06		High	High	High	0.0001373	4.724e-14	8.82	54.81	Trypsin	Confident
TRUE	High	[K]	AIVTSKLFVWR	[W]	399	409	379	389		FALSE		0.00107276	0.00232764	1	2	1	6	Pah1_yeast_20aaNtermTag	Pah1_yeast_20aaNtermTag [399-409]		1	1319.78	2.19994e+07	2.41367e+07	2.19994e+07	16972534		High	High	High	0.0001373	3e-07	3.25	42.9	Trypsin	Confident
TRUE	High	[K]	APQRNVSGSTNNNEVLAASSDVENASDLVSSHSSSGSTPNK	[S]	706	746	686	726		FALSE		0.0725423	0.00232764	1	2	1	1	Pah1_yeast_20aaNtermTag	Pah1_yeast_20aaNtermTag [706-746]		1	4114.91					No Quan Values	High	Not Found	High	0.0001373	0.001768	1.22		Trypsin	Not confident
TRUE	High	[R]	ASSAAATSIDKEFK	[K]	792	805	772	785		FALSE		8.50536e-05	0.00232764	1	2	1	30	Pah1_yeast_20aaNtermTag	Pah1_yeast_20aaNtermTag [792-805]		1	1425.72	1.37753e+09	1.41623e+09	1.37753e+09	9.95868e+08		High	High	High	0.0001373	1.669e-09	4.5	23.14	Trypsin	Confident
TRUE	High	[R]	ASSAAATSIDKEFKK	[L]	792	806	772	786		FALSE		9.07198e-05	0.00232764	1	2	1	60	Pah1_yeast_20aaNtermTag	Pah1_yeast_20aaNtermTag [792-806]		2	1553.82	2696125831	2.38349e+09	2696125831	1.67603e+09		High	High	High	0.0001373	1.897e-09	4.65	20.5	Trypsin	Confident
TRUE	High	[K]	CLNLTYGENDLK	[F]	380	391	360	371	1xCarbamidomethyl [C1]	FALSE		0.000434939	0.00232764	1	2	1	191	Pah1_yeast_20aaNtermTag	Pah1_yeast_20aaNtermTag [380-391]		0	1439.68	3.00244e+09	3.15328e+09	3.00244e+09	2.21733e+09		High	High	High	0.0001373	4.705e-08	2.75	32.88	Trypsin	Confident
TRUE	High	[K]	CLNLTYGENDLKFSVDHGK	[A]	380	398	360	378	1xCarbamidomethyl [C1]	FALSE		2.63418e-05	0.00232764	1	2	1	12	Pah1_yeast_20aaNtermTag	Pah1_yeast_20aaNtermTag [380-398]		1	2210.05	8.84637e+07	2.91648e+07	8.84637e+07	20508216		High	High	High	0.0001373	1.511e-10	5.98	36.21	Trypsin	Not confident
TRUE	High	[K]	CLNLTYGENDLKFSVDHGKAIVTSK	[L]	380	404	360	384	1xCarbamidomethyl [C1]	FALSE		0.195436	0.00232764	1	2	1	2	Pah1_yeast_20aaNtermTag	Pah1_yeast_20aaNtermTag [380-404]		2	2809.42		2.10137e+06		1.47765e+06		High	High	High	0.0001373	0.01522	2.78	37.99	Trypsin	Confident
TRUE	High	[K]	DEFGNDSDISSFIK	[E]	264	277	244	257		FALSE		0.00010947	0.00232764	1	2	1	31	Pah1_yeast_20aaNtermTag	Pah1_yeast_20aaNtermTag [264-277]		0	1573.7	1.55385e+08	1.91265e+08	1.55385e+08	1.34495e+08		High	High	High	0.0001373	2.797e-09	2.86	41.58	Trypsin	Not confident
TRUE	High	[K]	DEFGNDSDISSFIKEDK	[N]	264	280	244	260		FALSE		2.13456e-05	0.00232764	1	2	1	13	Pah1_yeast_20aaNtermTag	Pah1_yeast_20aaNtermTag [264-280]		1	1945.87	3.98645e+07	3.58572e+07	3.98645e+07	2.52142e+07		High	High	High	0.0001373	9.85e-11	4.02	37.81	Trypsin	Confident
TRUE	High	[K]	DEFGNDSDISSFIKEDKNGNIK	[I]	264	285	244	265		FALSE		0.00090414	0.00232764	1	2	1	2	Pah1_yeast_20aaNtermTag	Pah1_yeast_20aaNtermTag [264-285]		2	2472.15	865899		865899			High	Not Found	High	0.0001373	2.11e-07	3.88	36.21	Trypsin	Not confident
TRUE	High	[R]	DPLVDIDNLSDISNDDSDNIDEDTDVSQQSNISR	[N]	659	692	639	672		FALSE		5.12197e-06	0.00232764	1	2	1	39	Pah1_yeast_20aaNtermTag	Pah1_yeast_20aaNtermTag [659-692]		0	3763.65	1054475248	1.16042e+09	1054475248	815987584		High	High	High	0.0001373	5.281e-12	5.13	45.9	Trypsin	Not confident
TRUE	High	[R]	DPLVDIDNLSDISNDDSDNIDEDTDVSQQSNISR	[N]	659	692	639	672	1xPhospho [S10(98.8)]	FALSE		0.000119077	0.00232764	1	2	2	5	Pah1_yeast_20aaNtermTag	Pah1_yeast_20aaNtermTag [659-692]	Pah1_yeast_20aaNtermTag 1xPhospho [S668(98.8)]	0	3843.62					No Quan Values	Not Found	High	High	0.0001373	3.315e-09	4.68		Trypsin	Confident
TRUE	High	[K]	DWTHLGVAK	[L]	439	447	419	427		FALSE		0.00569727	0.00232764	1	2	1	65	Pah1_yeast_20aaNtermTag	Pah1_yeast_20aaNtermTag [439-447]		0	1026.54	8.30256e+08	1.48891e+09	8.30256e+08	1.04698e+09		High	High	High	0.0001373	9.189e-06	2.89	28.48	Trypsin	Confident
TRUE	High	[K]	DWTHLGVAKLFSEISR	[N]	439	454	419	434		FALSE		8.9708e-05	0.00232764	1	2	1	4	Pah1_yeast_20aaNtermTag	Pah1_yeast_20aaNtermTag [439-454]		1	1858.98	1961946	3.0384e+06	1961946	2136554		High	High	High	0.0001373	1.855e-09	5.13	51.95	Trypsin	Confident
TRUE	High	[R]	EVILKKPEVFK	[I]	506	516	486	496		FALSE		0.00212575	0.00232764	1	2	1	12	Pah1_yeast_20aaNtermTag	Pah1_yeast_20aaNtermTag [506-516]		1	1329.81	6.81599e+07	8.23129e+07	6.81599e+07	5.78811e+07		High	High	High	0.0001373	1.211e-06	3.31	26.65	Trypsin	Confident
TRUE	High	[K]	KPEVFKIACLNDIR	[S]	511	524	491	504	1xCarbamidomethyl [C9]	FALSE		3.46864e-06	0.00232764	1	2	1	10	Pah1_yeast_20aaNtermTag	Pah1_yeast_20aaNtermTag [511-524]		1	1702.93	33594169	3.13972e+07	33594169	2.2078e+07		High	High	High	0.0001373	2.373e-12	5.38	36.24	Trypsin	Confident
TRUE	High	[K]	KPEVFK	[I]	511	516	491	496		FALSE		0.159359	0.00232764	1	2	1	29	Pah1_yeast_20aaNtermTag	Pah1_yeast_20aaNtermTag [511-516]		0	747.44	5.13366e+07	6.15683e+07	5.13366e+07	4.32938e+07		High	High	High	0.0001373	0.009647	2.13	18.39	Trypsin	Confident
TRUE	High	[K]	KVLEEPDFLDINDTGDSGSK	[N]	160	179	140	159	1xPhospho [S19(99.6)]	FALSE		0.02897	0.00232764	1	2	1	2	Pah1_yeast_20aaNtermTag	Pah1_yeast_20aaNtermTag [160-179]	Pah1_yeast_20aaNtermTag 1xPhospho [S178(99.6)]	1	2259.01		1.30162e+06		915278		Not Found	High	High	0.0001373	0.0002602	5.28	41.92	Trypsin	Confident
TRUE	High	[K]	INVSNDVHSLGNSDTESRREQSVNETGR	[N]	822	849	802	829	1xPhospho [S17(100)]	FALSE		0.0213461	0.00232764	1	2	2	2	Pah1_yeast_20aaNtermTag	Pah1_yeast_20aaNtermTag [822-849]	Pah1_yeast_20aaNtermTag 1xPhospho [S838(100)]	2	3180.43		4.77124e+07		33550546		Not Found	High	High	0.0001373	0.0001385	4.17	22.82	Trypsin	Confident
TRUE	High	[K]	LPNGPVILSPDR	[T]	487	498	467	478		FALSE		0.000448563	0.00232764	1	2	1	167	Pah1_yeast_20aaNtermTag	Pah1_yeast_20aaNtermTag [487-498]		0	1277.72	7.33019e+09	8.23733e+09	7.33019e+09	5.79235e+09		High	High	High	0.0001373	5.023e-08	3.4	34.44	Trypsin	Not confident
TRUE	High	[K]	LPNGPVILSPDR	[T]	487	498	467	478	1xPhospho [S9(100)]	FALSE		0.00330016	0.00232764	1	2	1	3	Pah1_yeast_20aaNtermTag	Pah1_yeast_20aaNtermTag [487-498]	Pah1_yeast_20aaNtermTag 1xPhospho [S495(100)]	0	1357.69		8.22333e+06		5782510		Not Found	High	High	0.0001373	3e-06	4.14	35.65	Trypsin	Confident
TRUE	High	[K]	LPNGPVILSPDRTMAALR	[R]	487	504	467	484	1xOxidation [M14]	FALSE		0.00689158	0.00232764	1	2	1	2	Pah1_yeast_20aaNtermTag	Pah1_yeast_20aaNtermTag [487-504]		1	1937.06	1.45398e+06		1.45398e+06			High	Not Found	High	0.0001373	1.352e-05	3.13	36.37	Trypsin	Confident
TRUE	High	[K]	LPNGPVILSPDRTMAALRR	[E]	487	505	467	485		FALSE		0.199416	0.00232764	1	2	1	2	Pah1_yeast_20aaNtermTag	Pah1_yeast_20aaNtermTag [487-505]		2	2077.17					No Quan Values	High	High	High	0.0001373	0.01589	1.48		Trypsin	Confident
TRUE	High	[K]	LRYLDDMDDEDSNYNR	[T]	771	786	751	766		FALSE		0.000587112	0.00232764	1	2	1	3	Pah1_yeast_20aaNtermTag	Pah1_yeast_20aaNtermTag [771-786]		1	2033.85	2.74555e+06		2.74555e+06			High	Not Found	High	0.0001373	8.732e-08	5.05	28.5	Trypsin	Confident
TRUE	High	[K]	LRYLDDMDDEDSNYNR	[T]	771	786	751	766	1xOxidation [M7]	FALSE		0.000840579	0.00232764	1	2	1	5	Pah1_yeast_20aaNtermTag	Pah1_yeast_20aaNtermTag [771-786]		1	2049.85	4.73262e+06	2.49835e+06	4.73262e+06	1.7568e+06		High	High	High	0.0001373	1.816e-07	5.27	23.28	Trypsin	Not confident
TRUE	High	[R]	LSCSPFHVR	[F]	59	67	39	47	1xCarbamidomethyl [C3]	FALSE		0.00532709	0.00232764	1	2	1	233	Pah1_yeast_20aaNtermTag	Pah1_yeast_20aaNtermTag [59-67]		0	1102.55	3.78669e+09	2.58313e+09	3.78669e+09	1.81641e+09		High	High	High	0.0001373	7.977e-06	3.05	24.04	Trypsin	Confident
TRUE	High	[K]	LSNMPMK	[L]	89	95	69	75		FALSE		0.104808	0.00232764	1	2	1	12	Pah1_yeast_20aaNtermTag	Pah1_yeast_20aaNtermTag [89-95]		0	820.406	58601750	1.17375e+07	58601750	8253607		High	High	High	0.0001373	0.003894	2.12	20.02	Trypsin	Confident
TRUE	High	[K]	LSNMPMK	[L]	89	95	69	75	1xOxidation [M]	FALSE		0.0745343	0.00232764	1	2	2	25	Pah1_yeast_20aaNtermTag	Pah1_yeast_20aaNtermTag [89-95]		0	836.4	4.30048e+07	1.9409e+07	4.30048e+07	1.36481e+07		High	High	High	0.0001373	0.001879	1.81	18.67	Trypsin	Confident
TRUE	High	[K]	LSNMPMK	[L]	89	95	69	75	2xOxidation [M4; M6]	FALSE		0.0810467	0.00232764	1	2	1	7	Pah1_yeast_20aaNtermTag	Pah1_yeast_20aaNtermTag [89-95]		0	852.395	1.0716e+07	4.59296e+06	1.0716e+07	3.2297e+06		High	High	High	0.0001373	0.002237	1.75	20.03	Trypsin	Confident
TRUE	High	[R]	ITDALSYR	[T]	552	559	532	539		FALSE		0.0140949	0.00232764	1	2	1	272	Pah1_yeast_20aaNtermTag	Pah1_yeast_20aaNtermTag [552-559]		0	938.494	5.51743e+09	6.86862e+09	5.51743e+09	4.8299e+09		High	High	High	0.0001373	5.885e-05	2.77	23.87	Trypsin	Confident
TRUE	High	[R]	ITDALSYRTVGIPSSR	[I]	552	567	532	547	1xPhospho [T9(100)]	FALSE		0.0134795	0.00232764	1	2	1	1	Pah1_yeast_20aaNtermTag	Pah1_yeast_20aaNtermTag [552-567]	Pah1_yeast_20aaNtermTag 1xPhospho [T560(100)]	1	1815.9		2.57358e+06		1.8097e+06		Not Found	High	High	0.0001373	5.381e-05	3.95	33.39	Trypsin	Confident
TRUE	High	[K]	LTEIHIPSK	[L]	222	230	202	210		FALSE		0.00382826	0.00232764	1	2	1	89	Pah1_yeast_20aaNtermTag	Pah1_yeast_20aaNtermTag [222-230]		0	1037.6	2.17526e+09	2.17829e+09	2.17526e+09	1.53174e+09		High	High	High	0.0001373	4.066e-06	3.01	25.27	Trypsin	Confident
TRUE	High	[K]	LTEIHIPSKLDNNGDLLLDTEGYKPNK	[N]	222	248	202	228		FALSE		9.62603e-06	0.00232764	1	2	1	149	Pah1_yeast_20aaNtermTag	Pah1_yeast_20aaNtermTag [222-248]		1	3037.58	2.79951e+09	2.34776e+09	2.79951e+09	1.65091e+09		High	High	High	0.0001373	1.926e-11	4.57	40.58	Trypsin	Confident
TRUE	High	[K]	KVLEEPDFLDINDTGDSGSK	[N]	160	179	140	159		FALSE		4.73702e-07	0.00232764	1	2	1	123	Pah1_yeast_20aaNtermTag	Pah1_yeast_20aaNtermTag [160-179]		1	2179.04	3.4098e+09	1.98617e+09	3.4098e+09	1.39664e+09		High	High	High	0.0001373	4.047e-14	5.94	39.05	Trypsin	Confident
TRUE	High	[K]	INVSNDVHSLGNSDTESR	[R]	822	839	802	819	1xPhospho [S17(99.5)]	FALSE		0.0192582	0.00232764	1	2	1	1	Pah1_yeast_20aaNtermTag	Pah1_yeast_20aaNtermTag [822-839]	Pah1_yeast_20aaNtermTag 1xPhospho [S838(99.5)]	0	2023.87		1.17595e+06		826911		Not Found	High	High	0.0001373	0.0001123	4.73	24.78	Trypsin	Not confident
TRUE	High	[K]	INVSNDVHSLGNSDTESRR	[E]	822	840	802	820		FALSE		5.66383e-05	0.00232764	1	2	1	128	Pah1_yeast_20aaNtermTag	Pah1_yeast_20aaNtermTag [822-840]		1	2100.01	5.27115e+09	4.68906e+09	5.27115e+09	3.29727e+09		High	High	High	0.0001373	7.247e-10	3.94	21.82	Trypsin	Confident
TRUE	High	[K]	LFVWRWDVPIVISDIDGTITK	[S]	405	425	385	405		FALSE		0.0226923	0.00232764	1	2	1	1	Pah1_yeast_20aaNtermTag	Pah1_yeast_20aaNtermTag [405-425]		1	2473.35	173740		173740			High	Not Found	High	0.0001373	0.0001571	2.64	63.72	Trypsin	Confident
TRUE	High	[K]	KVLEEPDFLDINDTGDSGSKNSETTGSLSPTESSTTTPPDSVEER	[K]	160	204	140	184		FALSE		0.000367592	0.00232764	1	2	1	1	Pah1_yeast_20aaNtermTag	Pah1_yeast_20aaNtermTag [160-204]		2	4769.19	16384343		16384343			High	Not Found	High	0.0001373	3.34e-08	5.62	39.53	Trypsin	Confident
TRUE	High	[K]	KVLEEPDFLDINDTGDSGSKNSETTGSLSPTESSTTTPPDSVEER	[K]	160	204	140	184	2xPhospho [T/S]	FALSE		0.00104897	0.00232764	1	2	1	2	Pah1_yeast_20aaNtermTag	Pah1_yeast_20aaNtermTag [160-204]		2	4929.12		3.89559e+06		2.73932e+06		Not Found	High	High	0.0001373	2.851e-07	4.15	42.98	Trypsin	Confident
TRUE	High	[K]	KVQVFINEK	[L]	80	88	60	68		FALSE		0.00344177	0.00232764	1	2	1	89	Pah1_yeast_20aaNtermTag	Pah1_yeast_20aaNtermTag [80-88]		1	1104.64	2.13356e+09	2.44749e+09	2.13356e+09	1.72104e+09		High	High	High	0.0001373	3.263e-06	3.43	22.9	Trypsin	Confident
TRUE	High	[K]	KVQVFINEKLSNMPMK	[L]	80	95	60	75		FALSE		0.000195055	0.00232764	1	2	1	1	Pah1_yeast_20aaNtermTag	Pah1_yeast_20aaNtermTag [80-95]		2	1906.03					No Quan Values	High	Not Found	High	0.0001373	9.14e-09	3.72		Trypsin	Not confident
TRUE	High	[K]	KVQVFINEKLSNMPMK	[L]	80	95	60	75	1xOxidation [M]	FALSE		0.00143586	0.00232764	1	2	2	7	Pah1_yeast_20aaNtermTag	Pah1_yeast_20aaNtermTag [80-95]		2	1922.02	3.44045e+06	1.39238e+06	3.44045e+06	979100		High	High	High	0.0001373	5.428e-07	3.49	30.18	Trypsin	Confident
TRUE	High	[K]	KVQVFINEKLSNMPMK	[L]	80	95	60	75	2xOxidation [M13; M15]	FALSE		0.000906678	0.00232764	1	2	1	6	Pah1_yeast_20aaNtermTag	Pah1_yeast_20aaNtermTag [80-95]		2	1938.02	2473727	9.74714e+06	2473727	6.85403e+06		High	High	High	0.0001373	2.124e-07	4.44	25.92	Trypsin	Confident
TRUE	High	[K]	INVSNDVHSLGNSDTESR	[R]	822	839	802	819		FALSE		6.07983e-07	0.00232764	1	2	1	90	Pah1_yeast_20aaNtermTag	Pah1_yeast_20aaNtermTag [822-839]		0	1943.91	3.5969e+09	3.46234e+09	3.5969e+09	2.43466e+09		High	High	High	0.0001373	6.723e-14	3.92	23.56	Trypsin	Confident
TRUE	High	[K]	IACLNDIR	[S]	517	524	497	504	1xCarbamidomethyl [C3]	FALSE		0.00955986	0.00232764	1	2	1	310	Pah1_yeast_20aaNtermTag	Pah1_yeast_20aaNtermTag [517-524]		0	974.509	7.45863e+09	7.69664e+09	7.45863e+09	5.41215e+09		High	High	High	0.0001373	2.653e-05	2.11	26.08	Trypsin	Not confident
TRUE	High	[K]	LDNNGDLLLDTEGYKPNKNMMHDTDIQLK	[Q]	231	259	211	239	1xOxidation [M20]	FALSE		0.0803935	0.00232764	1	2	1	2	Pah1_yeast_20aaNtermTag	Pah1_yeast_20aaNtermTag [231-259]		1	3361.6	6.7548e+06	4.09922e+06	6.7548e+06	2.88251e+06		High	High	High	0.0001373	0.002207	4.83	35.97	Trypsin	Not confident
TRUE	High	[K]	LDNNGDLLLDTEGYKPNKNMMHDTDIQLK	[Q]	231	259	211	239	2xOxidation [M20; M21]	FALSE		0.000516069	0.00232764	1	2	1	8	Pah1_yeast_20aaNtermTag	Pah1_yeast_20aaNtermTag [231-259]		1	3377.6	4.29486e+07	3.3974e+07	4.29486e+07	2.389e+07		High	High	High	0.0001373	6.671e-08	7.09	34.01	Trypsin	Not confident
TRUE	High	[K]	LFSEISR	[N]	448	454	428	434		FALSE		0.0373693	0.00232764	1	2	1	224	Pah1_yeast_20aaNtermTag	Pah1_yeast_20aaNtermTag [448-454]		0	851.462	5.77183e+09	6.85999e+09	5.77183e+09	4.82384e+09		High	High	High	0.0001373	0.0004427	1.55	25.56	Trypsin	Confident
TRUE	High	[K]	LFSEISRNGYNILYLTAR	[S]	448	465	428	445		FALSE		0.000500395	0.00232764	1	2	1	2	Pah1_yeast_20aaNtermTag	Pah1_yeast_20aaNtermTag [448-465]		1	2130.13	401929	399438	401929	280878		High	High	High	0.0001373	6.265e-08	3.34	47.94	Trypsin	Confident
TRUE	High	[R]	IFTINTEGEVHMELLELAGYR	[S]	568	588	548	568		FALSE		1.29579e-05	0.00232764	1	2	1	7	Pah1_yeast_20aaNtermTag	Pah1_yeast_20aaNtermTag [568-588]		0	2435.23	9.34136e+06	2.43921e+06	9.34136e+06	1715209		High	High	High	0.0001373	3.545e-11	5.53	54.86	Trypsin	Confident
TRUE	High	[R]	IFTINTEGEVHMELLELAGYR	[S]	568	588	548	568	1xOxidation [M12]	FALSE		2.38793e-05	0.00232764	1	2	1	122	Pah1_yeast_20aaNtermTag	Pah1_yeast_20aaNtermTag [568-588]		0	2451.22	1.00779e+09	8.59514e+08	1.00779e+09	6.04396e+08		High	High	High	0.0001373	1.238e-10	5.63	53.33	Trypsin	Confident
TRUE	High	[K]	LDNNGDLLLDTEGYKPNK	[N]	231	248	211	228		FALSE		6.48487e-07	0.00232764	1	2	1	70	Pah1_yeast_20aaNtermTag	Pah1_yeast_20aaNtermTag [231-248]		0	2019	2.68105e+09	2.898e+09	2.68105e+09	2.03783e+09		High	High	High	0.0001373	7.689e-14	5.36	33.75	Trypsin	Confident
TRUE	High	[R]	YLDDMDDEDSNYNR	[T]	773	786	753	766	1xPhospho [Y1(100)]	FALSE		0.0394913	0.00232764	1	2	1	1	Pah1_yeast_20aaNtermTag	Pah1_yeast_20aaNtermTag [773-786]	Pah1_yeast_20aaNtermTag 1xPhospho [Y773(100)]	0	1844.63					No Quan Values	High	Not Found	High	0.0001373	0.0004951	2.49		Trypsin	Confident
TRUE	High	[K]	GDIGKQIYLELGSPLASPKLR	[Y]	752	772	732	752		FALSE		0.267897	0.00463135	1	2	1	1	Pah1_yeast_20aaNtermTag	Pah1_yeast_20aaNtermTag [752-772]		2	2255.28					No Quan Values	Not Found	High	High	0.0004066	0.03116	1.16		Trypsin	Confident
TRUE	High	[K]	LPNGPVILSPDRTMAALR	[R]	487	504	467	484	1xOxidation [M14]; 1xPhospho [S9(100)]	FALSE		0.257164	0.00463135	1	2	1	1	Pah1_yeast_20aaNtermTag	Pah1_yeast_20aaNtermTag [487-504]	Pah1_yeast_20aaNtermTag 1xPhospho [S495(100)]	1	2017.03		3.19581e+06		2247243		Not Found	High	High	0.0002745	0.02833	3.24	39.22	Trypsin	Confident
TRUE	High	[R]	ASSAAATSIDKEFKK	[L]	792	806	772	786	1xPhospho [S3(100)]	FALSE		0.29384	0.00668079	1	2	1	1	Pah1_yeast_20aaNtermTag	Pah1_yeast_20aaNtermTag [792-806]	Pah1_yeast_20aaNtermTag 1xPhospho [S794(100)]	2	1633.78					No Quan Values	Not Found	High	High	0.0005366	0.03866	1.8		Trypsin	Confident
TRUE	High	[L]	AASSDVENASDL	[V]	722	733	702	713		FALSE		6.64779e-05	0.00488027	1	2	1	4	Pah1_yeast_20aaNtermTag	Pah1_yeast_20aaNtermTag [722-733]		0	1178.52	20499232	2.29837e+07	20499232	17627264		High	High	High	0.0004617	2.178e-05	4.21	23.86	Chymotrypsin	Confident
TRUE	High	[L]	SPDRTMAAL	[R]	495	503	475	483	1xOxidation [M6]	FALSE		0.00929845	0.00488027	1	2	1	20	Pah1_yeast_20aaNtermTag	Pah1_yeast_20aaNtermTag [495-503]		0	977.472	2.1913e+08	2.10936e+08	2.1913e+08	161776395		High	High	High	0.0004617	0.002324	2.7	19.14	Chymotrypsin	Confident
TRUE	High	[L]	SNMPMKLSDSGEAYF	[V]	90	104	70	84	2xOxidation [M3; M5]	FALSE		8.89404e-06	0.00488027	1	2	1	7	Pah1_yeast_20aaNtermTag	Pah1_yeast_20aaNtermTag [90-104]		2	1708.72	1.98201e+07	1.26955e+07	1.98201e+07	9.73677e+06		High	High	High	0.0004617	3.264e-06	3.48	30.53	Chymotrypsin	Confident
TRUE	High	[L]	SNMPMKLSDSGEAY	[F]	90	103	70	83	2xOxidation [M3; M5]	FALSE		1.57892e-05	0.00488027	1	2	1	5	Pah1_yeast_20aaNtermTag	Pah1_yeast_20aaNtermTag [90-103]		1	1561.65	11516790	1.44251e+07	11516790	1.10633e+07		High	High	High	0.0004617	5.613e-06	4.12	20.14	Chymotrypsin	Confident
TRUE	High	[F]	SKEQSSKSEKTSKKGTAGSGETEKRY	[I]	342	367	322	347		FALSE		0.00966479	0.00488027	1	2	1	5	Pah1_yeast_20aaNtermTag	Pah1_yeast_20aaNtermTag [342-367]		0	2818.42	959779	562438	959779	431360		High	High	High	0.0004617	0.002412	2.76	20.17	Chymotrypsin	Confident
TRUE	High	[L]	SGAIDVIVVEHPDGRLSCSPF	[H]	44	64	24	44	1xCarbamidomethyl [C18]	FALSE		2.0874e-10	0.00488027	1	2	1	115	Pah1_yeast_20aaNtermTag	Pah1_yeast_20aaNtermTag [44-64]		1	2255.11	4.24584e+09	5.22883e+09	4.24584e+09	4.01024e+09		High	High	High	0.0004617	1.415e-10	5.43	43.94	Chymotrypsin	Confident
TRUE	High	[L]	SGAIDVIVVEHPDGRL	[S]	44	59	24	39		FALSE		3.89626e-10	0.00488027	1	2	1	48	Pah1_yeast_20aaNtermTag	Pah1_yeast_20aaNtermTag [44-59]		0	1676.9	4.45506e+09	4.1374e+09	4.45506e+09	3.17317e+09		High	High	High	0.0004617	2.554e-10	4.97	38.23	Chymotrypsin	Confident
TRUE	High	[F]	SEISRNGY	[N]	450	457	430	437		FALSE		0.00148038	0.00488027	1	2	1	31	Pah1_yeast_20aaNtermTag	Pah1_yeast_20aaNtermTag [450-457]		0	925.437	1.08424e+09	1.33025e+08	1.08424e+09	1.02023e+08		High	High	High	0.0004617	0.0004069	2.45	18.03	Chymotrypsin	Not confident
TRUE	High	[L]	SDSGEAYFVF	[E]	97	106	77	86		FALSE		0.0484892	0.00488027	1	2	1	3	Pah1_yeast_20aaNtermTag	Pah1_yeast_20aaNtermTag [97-106]		2	1121.48	8542796	1.05353e+07	8542796	8.08003e+06		High	High	High	0.0004617	0.0112	2.79	49.17	Chymotrypsin	Confident
TRUE	High	[L]	RYLDDMDDEDSNY	[N]	772	784	752	764	1xOxidation [M6]	FALSE		0.000375425	0.00488027	1	2	1	9	Pah1_yeast_20aaNtermTag	Pah1_yeast_20aaNtermTag [772-784]		2	1666.62	1.61197e+07	1.05404e+07	1.61197e+07	8.08391e+06		High	High	High	0.0004617	0.0001114	3.2	22.14	Chymotrypsin	Confident
TRUE	High	[L]	RYLDDMDDEDSNY	[N]	772	784	752	764		FALSE		0.00514805	0.00488027	1	2	1	2	Pah1_yeast_20aaNtermTag	Pah1_yeast_20aaNtermTag [772-784]		2	1650.62					No Quan Values	High	High	High	0.0004617	0.00133	2.47		Chymotrypsin	Confident
TRUE	High	[W]	RWDVPIVISDIDGTITKSDALGHVL	[A]	409	433	389	413		FALSE		1.89231e-17	0.00488027	1	2	1	131	Pah1_yeast_20aaNtermTag	Pah1_yeast_20aaNtermTag [409-433]		2	2720.46	1.07998e+09	6.87615e+08	1.07998e+09	527363960		High	High	High	0.000461681	3.26442e-17	8.97	58.62	Chymotrypsin	Confident
TRUE	High	[W]	RWDVPIVISDIDGTITKSDAL	[G]	409	429	389	409		FALSE		1.60341e-13	0.00488027	1	2	1	70	Pah1_yeast_20aaNtermTag	Pah1_yeast_20aaNtermTag [409-429]		1	2314.23	5.88599e+08	3.58642e+08	5.88599e+08	2.75059e+08		High	High	High	0.0004617	1.645e-13	7.75	56.27	Chymotrypsin	Confident
TRUE	High	[Y]	RTVGIPSSRIF	[T]	559	569	539	549		FALSE		0.000137122	0.00488027	1	2	1	49	Pah1_yeast_20aaNtermTag	Pah1_yeast_20aaNtermTag [559-569]		0	1232.71	2.81088e+09	3.34956e+09	2.81088e+09	2.56894e+09		High	High	High	0.0004617	4.308e-05	2.47	32.91	Chymotrypsin	Confident
TRUE	High	[L]	RTNTSMVPGSPPNRTLDNFDSEITSGRKTL	[F]	613	642	593	622	1xOxidation [M6]	FALSE		5.69825e-11	0.00488027	1	2	1	2	Pah1_yeast_20aaNtermTag	Pah1_yeast_20aaNtermTag [613-642]		2	3307.63	5537605	3.31952e+06	5537605	2.5459e+06		Peak Found	High	High	0.0004617	4.172e-11	7.25	34.85	Chymotrypsin	Confident
TRUE	High	[L]	RTNTSMVPGSPPNRTLDNF	[D]	613	631	593	611	1xOxidation [M6]	FALSE		3.30675e-08	0.00488027	1	2	1	3	Pah1_yeast_20aaNtermTag	Pah1_yeast_20aaNtermTag [613-631]		1	2120.02					No Quan Values	High	High	High	0.0004617	1.674e-08	5.4		Chymotrypsin	Not confident
TRUE	High	[L]	RTNTSMVPGSPPNRTL	[D]	613	628	593	608	1xOxidation [M6]; 1xPhospho [S10(100)]	FALSE		5.31986e-05	0.00488027	1	2	1	26	Pah1_yeast_20aaNtermTag	Pah1_yeast_20aaNtermTag [613-628]	Pah1_yeast_20aaNtermTag 1xPhospho [S622(100)]	0	1823.85		8.27139e+08		6.34372e+08		Not Found	High	High	0.0004617	1.765e-05	4.33	22.8	Chymotrypsin	Not confident
TRUE	High	[L]	RTNTSMVPGSPPNRTL	[D]	613	628	593	608	1xPhospho [S10(100)]	FALSE		0.000498504	0.00488027	1	2	1	5	Pah1_yeast_20aaNtermTag	Pah1_yeast_20aaNtermTag [613-628]	Pah1_yeast_20aaNtermTag 1xPhospho [S622(100)]	0	1807.85		1.9308e+07		14808203		Not Found	High	High	0.0004617	0.0001457	4.19	27.86	Chymotrypsin	Not confident
TRUE	High	[L]	NDIRSLY	[F]	521	527	501	507		FALSE		0.0273835	0.00488027	1	2	1	32	Pah1_yeast_20aaNtermTag	Pah1_yeast_20aaNtermTag [521-527]		1	880.452	1.57172e+09	1.33636e+09	1.57172e+09	1.02491e+09		High	High	High	0.0004617	0.006521	2.14	26.41	Chymotrypsin	Confident
TRUE	High	[L]	NKKLTEIHIPSKL	[D]	219	231	199	211		FALSE		8.86635e-08	0.00488027	1	2	1	111	Pah1_yeast_20aaNtermTag	Pah1_yeast_20aaNtermTag [219-231]		1	1520.92	4.71027e+09	4.26052e+09	4.71027e+09	3.26759e+09		High	High	High	0.0004617	4.256e-08	5.65	29.03	Chymotrypsin	Confident
TRUE	High	[Y]	NRTKSRRASSAAATSIDKEF	[K]	785	804	765	784	2xPhospho [S10(98.8); T/S]	FALSE		0.000116676	0.00488027	1	2	2	2	Pah1_yeast_20aaNtermTag	Pah1_yeast_20aaNtermTag [785-804]	Pah1_yeast_20aaNtermTag 2xPhospho [S794(98.8); T/S]	0	2356.08		1.11825e+07		8576389		Not Found	High	High	0.0004617	3.702e-05	6.84	22.45	Chymotrypsin	Confident
TRUE	High	[L]	NSLSSSPSGSDTEDETSF	[S]	324	341	304	321		FALSE		2.16246e-07	0.00488027	1	2	1	29	Pah1_yeast_20aaNtermTag	Pah1_yeast_20aaNtermTag [324-341]		1	1846.75	2.30064e+09	2.31579e+09	2.30064e+09	1.77609e+09		High	High	High	0.0004617	9.822e-08	3.92	27.73	Chymotrypsin	Confident
TRUE	High	[F]	QILKPSQKKVQVF	[I]	72	84	52	64		FALSE		1.25798e-06	0.00488027	1	2	1	53	Pah1_yeast_20aaNtermTag	Pah1_yeast_20aaNtermTag [72-84]		1	1542.94	1.59282e+09	2.20038e+09	1.59282e+09	1.68758e+09		High	High	High	0.0004617	5.167e-07	3.07	25.19	Chymotrypsin	Confident
TRUE	High	[F]	QQKLNKKLTEIHIPSKL	[D]	215	231	195	211		FALSE		0.00753831	0.00488027	1	2	1	3	Pah1_yeast_20aaNtermTag	Pah1_yeast_20aaNtermTag [215-231]		2	2018.21	2.65741e+06	1.45847e+07	2.65741e+06	11185657		High	High	High	0.0004617	0.001905	4.33	30.58	Chymotrypsin	Confident
TRUE	High	[L]	SPPGTPPTMATSGSVLGLDAMESGSTL	[N]	297	323	277	303	2xOxidation [M9; M21]	FALSE		0.000764694	0.00488027	1	2	1	1	Pah1_yeast_20aaNtermTag	Pah1_yeast_20aaNtermTag [297-323]		2	2593.2	1.82559e+06		1.82559e+06			High	Not Found	High	0.0004617	0.0002187	3.33	42.91	Chymotrypsin	Confident
TRUE	High	[W]	RDPLVDIDNL	[S]	658	667	638	647		FALSE		0.00828043	0.00488027	1	2	1	2	Pah1_yeast_20aaNtermTag	Pah1_yeast_20aaNtermTag [658-667]		1	1169.62	11934166	7.36748e+06	11934166	5650469		High	High	High	0.0004617	0.002091	2.74	41.8	Chymotrypsin	Confident
TRUE	High	[F]	RGNQEEKFTDVNFW	[R]	644	657	624	637		FALSE		4.28624e-06	0.00488027	1	2	1	41	Pah1_yeast_20aaNtermTag	Pah1_yeast_20aaNtermTag [644-657]		2	1769.82	1.81443e+09	1.68556e+09	1.81443e+09	1.29273e+09		High	High	High	0.0004617	1.647e-06	4.7	40.06	Chymotrypsin	Confident
TRUE	High	[L]	RREVILKKPEVF	[K]	504	515	484	495		FALSE		0.000103799	0.00488027	1	2	1	38	Pah1_yeast_20aaNtermTag	Pah1_yeast_20aaNtermTag [504-515]		1	1513.92	5.11008e+08	8.08866e+08	5.11008e+08	620357169		High	High	High	0.0004617	3.317e-05	4.66	25.23	Chymotrypsin	Confident
TRUE	High	[L]	RSIEQNGSKLPNGPVIL	[S]	478	494	458	474		FALSE		8.51671e-07	0.00488027	1	2	1	16	Pah1_yeast_20aaNtermTag	Pah1_yeast_20aaNtermTag [478-494]		1	1822.02	966420342	1.0677e+09	966420342	8.18868e+08		High	High	High	0.0004617	3.58e-07	3.21	35.7	Chymotrypsin	Confident
TRUE	High	[L]	RSIEQNGSKLPNGPVILSPDRTMAAL	[R]	478	503	458	483	1xOxidation [M23]	FALSE		2.15572e-09	0.00488027	1	2	1	5	Pah1_yeast_20aaNtermTag	Pah1_yeast_20aaNtermTag [478-503]		2	2780.47	12499231	2.1779e+07	12499231	16703326		High	High	High	0.0004617	1.277e-09	7.03	36.59	Chymotrypsin	Confident
TRUE	High	[L]	RTNTSMVPGSPPNRTL	[D]	613	628	593	608		FALSE		8.49412e-05	0.00488027	1	2	1	8	Pah1_yeast_20aaNtermTag	Pah1_yeast_20aaNtermTag [613-628]		0	1727.89	5.57927e+07	3.83799e+07	5.57927e+07	29435324		High	High	High	0.0004617	2.746e-05	3.72	25.22	Chymotrypsin	Confident
TRUE	High	[L]	RTNTSMVPGSPPNRTL	[D]	613	628	593	608	1xOxidation [M6]	FALSE		3.47682e-08	0.00488027	1	2	1	53	Pah1_yeast_20aaNtermTag	Pah1_yeast_20aaNtermTag [613-628]		0	1743.88	2.39976e+09	1.01223e+09	2.39976e+09	7.76328e+08		High	High	High	0.0004617	1.756e-08	3.58	21.12	Chymotrypsin	Confident
TRUE	High	[F]	RGNQEEKFTDVNF	[W]	644	656	624	636		FALSE		9.33767e-05	0.00488027	1	2	1	12	Pah1_yeast_20aaNtermTag	Pah1_yeast_20aaNtermTag [644-656]		1	1583.74	166634496	1.98512e+08	166634496	152248212		High	High	High	0.0004617	2.998e-05	2.89	30.14	Chymotrypsin	Confident
TRUE	High	[L]	SPTESSTTTPPDSVEERKL	[V]	188	206	168	186		FALSE		8.39609e-09	0.00488027	1	2	1	2	Pah1_yeast_20aaNtermTag	Pah1_yeast_20aaNtermTag [188-206]		0	2061	5.88538e+06		5.88538e+06			High	Not Found	High	0.0004617	4.613e-09	6.3	22.69	Chymotrypsin	Confident
TRUE	High	[L]	SPTESSTTTPPDSVEERKLVEQRTKNF	[Q]	188	214	168	194		FALSE		1.83978e-07	0.00488027	1	2	1	3	Pah1_yeast_20aaNtermTag	Pah1_yeast_20aaNtermTag [188-214]		1	3063.52	41738037		41738037			High	Not Found	High	0.0004617	8.448e-08	5.76	26.81	Chymotrypsin	Confident
TRUE	High	[W]	SSINPATL	[S]	36	43	16	23		FALSE		0.0223395	0.00488027	1	2	1	38	Pah1_yeast_20aaNtermTag	Pah1_yeast_20aaNtermTag [36-43]		0	802.431	4.4199e+09	4.07464e+09	4.4199e+09	3.12503e+09		High	High	High	0.0004617	0.005354	2.75	29.99	Chymotrypsin	Confident
TRUE	High	[L]	TNDQLKCLNL	[T]	374	383	354	363	1xCarbamidomethyl [C7]	FALSE		0.00131757	0.00488027	1	2	1	4	Pah1_yeast_20aaNtermTag	Pah1_yeast_20aaNtermTag [374-383]		2	1218.61	1.3596e+06	2.49752e+06	1.3596e+06	1.91546e+06		High	High	High	0.0004617	0.0003656	2.51	33.98	Chymotrypsin	Confident
TRUE	High	[L]	TYGENDLKF	[S]	384	392	364	372		FALSE		0.00113423	0.00488027	1	2	1	12	Pah1_yeast_20aaNtermTag	Pah1_yeast_20aaNtermTag [384-392]		2	1086.51	1.60767e+08	1.3624e+08	1.60767e+08	104489101		High	High	High	0.0004617	0.0003175	3.01	31.95	Chymotrypsin	Confident
TRUE	High	[L]	VDHFFPPVSL	[D]	598	607	578	587		FALSE		0.065562	0.00488027	1	2	1	4	Pah1_yeast_20aaNtermTag	Pah1_yeast_20aaNtermTag [598-607]		2	1157.6					No Quan Values	High	High	High	0.0004617	0.01494	2.02		Chymotrypsin	Confident
TRUE	High	[L]	VEQRTKNFQQKL	[N]	207	218	187	198		FALSE		0.000205866	0.00488027	1	2	1	2	Pah1_yeast_20aaNtermTag	Pah1_yeast_20aaNtermTag [207-218]		1	1518.84	2.66273e+06	3.60657e+06	2.66273e+06	2766049		High	High	High	0.0004617	6.321e-05	3.26	18.33	Chymotrypsin	Confident
TRUE	High	[F]	VFEMGDQVTDVPDEL	[L]	105	119	85	99		FALSE		0.000526998	0.00488027	1	2	1	3	Pah1_yeast_20aaNtermTag	Pah1_yeast_20aaNtermTag [105-119]		1	1693.76	3.12037e+06	3.83638e+06	3.12037e+06	2942297		High	High	High	0.0004617	0.0001537	2.86	47.74	Chymotrypsin	Confident
TRUE	High	[F]	VFEMGDQVTDVPDEL	[L]	105	119	85	99	1xOxidation [M4]	FALSE		0.000245992	0.00488027	1	2	1	27	Pah1_yeast_20aaNtermTag	Pah1_yeast_20aaNtermTag [105-119]		1	1709.76	1.42346e+08	7.42285e+07	1.42346e+08	5.69293e+07		High	High	High	0.0004617	7.489e-05	3.2	41.38	Chymotrypsin	Confident
TRUE	High	[L]	TNDQLKCL	[N]	374	381	354	361	1xCarbamidomethyl [C7]	FALSE		0.000211675	0.00488027	1	2	1	38	Pah1_yeast_20aaNtermTag	Pah1_yeast_20aaNtermTag [374-381]		1	991.488	1.4986e+09	1.27227e+09	1.4986e+09	9.75762e+08		High	High	High	0.0004617	6.493e-05	3.26	23.45	Chymotrypsin	Confident
TRUE	High	[F]	VFEMGDQVTDVPDELL	[V]	105	120	85	100		FALSE		0.000992751	0.00488027	1	2	1	3	Pah1_yeast_20aaNtermTag	Pah1_yeast_20aaNtermTag [105-120]		2	1806.85	4.11388e+06	4.68436e+06	4.11388e+06	3.59266e+06		High	High	High	0.0004617	0.0002791	3	54.34	Chymotrypsin	Confident
TRUE	High	[Y]	VGRALGSVSKTW	[S]	24	35	4	15		FALSE		8.73399e-05	0.00488027	1	2	1	18	Pah1_yeast_20aaNtermTag	Pah1_yeast_20aaNtermTag [24-35]		1	1260.71	1.84606e+08	3.14887e+08	1.84606e+08	2.41502e+08		High	High	High	0.0004617	2.812e-05	2.54	26.11	Chymotrypsin	Confident
TRUE	High	[Y]	VGRALGSVSKTW	[S]	24	35	4	15	1xPhospho [S9(100)]	FALSE		0.0400122	0.00488027	1	2	2	3	Pah1_yeast_20aaNtermTag	Pah1_yeast_20aaNtermTag [24-35]	Pah1_yeast_20aaNtermTag 1xPhospho [S32(100)]	1	1340.67		4.88979e+07		37502082		Not Found	High	High	0.0004617	0.009362	4.17	29.4	Chymotrypsin	Confident
TRUE	High	[L]	VPRGSHMQY	[V]	15	23	15_histag	23_histag	1xOxidation [M7]	FALSE		0.0666489	0.00488027	1	1	1	2	Pah1_yeast_20aaNtermTag	Pah1_yeast_20aaNtermTag [15-23]		0	1090.51	1.75045e+06		1.75045e+06			High	High	High	0.0004617	0.01519	1.93	19.84	Chymotrypsin	Confident
TRUE	High	[L]	VSPVMSATSSPPQSPETSIL	[E]	121	140	101	120	1xOxidation [M5]	FALSE		0.0400122	0.00488027	1	2	1	1	Pah1_yeast_20aaNtermTag	Pah1_yeast_20aaNtermTag [121-140]		0	2031					No Quan Values	High	Not Found	High	0.0004617	0.009346	2.18		Chymotrypsin	Confident
TRUE	High	[F]	VWRWDVPIVISDIDGTITKSDAL	[G]	407	429	387	409		FALSE		8.02469e-13	0.00488027	1	2	1	12	Pah1_yeast_20aaNtermTag	Pah1_yeast_20aaNtermTag [407-429]		2	2599.38	7.80722e+06	9.32239e+06	7.80722e+06	7.14978e+06		High	High	High	0.0004617	7.494e-13	6.4	61.53	Chymotrypsin	Confident
TRUE	High	[L]	YFEDSDNEVDTEEKSTPF	[F]	527	544	507	524		FALSE		3.46174e-09	0.00488027	1	2	1	28	Pah1_yeast_20aaNtermTag	Pah1_yeast_20aaNtermTag [527-544]		2	2151.89	3.74899e+08	3.57989e+08	3.74899e+08	2.74558e+08		High	High	High	0.0004617	1.995e-09	4.95	34.49	Chymotrypsin	Confident
TRUE	High	[F]	VFEMGDQVTDVPDELL	[V]	105	120	85	100	1xOxidation [M4]	FALSE		0.000270395	0.00488027	1	2	1	51	Pah1_yeast_20aaNtermTag	Pah1_yeast_20aaNtermTag [105-120]		2	1822.84	9.57979e+07	3.80782e+07	9.57979e+07	2.9204e+07		High	High	High	0.0004617	8.182e-05	2.76	48.85	Chymotrypsin	Confident
TRUE	High	[L]	LVSPVMSATSSPPQSPETSIL	[E]	120	140	100	120	1xOxidation [M6]	FALSE		6.2959e-06	0.00488027	1	2	1	3	Pah1_yeast_20aaNtermTag	Pah1_yeast_20aaNtermTag [120-140]		1	2144.08	2.46274e+06	1.69301e+06	2.46274e+06	1.29845e+06		High	High	High	0.0004617	2.358e-06	4.58	43.25	Chymotrypsin	Confident
TRUE	High	[F]	TINTEGEVHMELLEL	[A]	570	584	550	564	1xOxidation [M10]	FALSE		7.95607e-06	0.00488027	1	2	1	15	Pah1_yeast_20aaNtermTag	Pah1_yeast_20aaNtermTag [570-584]		2	1743.85	7.39148e+07	3.91171e+07	7.39148e+07	3.00007e+07		High	High	High	0.0004617	2.941e-06	3.2	43.94	Chymotrypsin	Confident
TRUE	High	[F]	TINTEGEVHMELL	[E]	570	582	550	562	1xOxidation [M10]	FALSE		8.99371e-06	0.00488027	1	2	1	31	Pah1_yeast_20aaNtermTag	Pah1_yeast_20aaNtermTag [570-582]		1	1501.72	221956731	1.80145e+08	221956731	1.38162e+08		High	High	High	0.0004617	3.309e-06	3.24	32.93	Chymotrypsin	Confident
TRUE	High	[W]	SSINPATLSGAIDVIVVEHPDGRL	[S]	36	59	16	39		FALSE		8.89312e-15	0.00488027	1	2	1	18	Pah1_yeast_20aaNtermTag	Pah1_yeast_20aaNtermTag [36-59]		1	2460.31	3.05262e+07	4.22038e+07	3.05262e+07	3.2368e+07		High	High	High	0.0004617	1.078e-14	6.14	53.68	Chymotrypsin	Confident
TRUE	High	[W]	SSINPATLSGAIDVIVVEHPDGRLSCSPF	[H]	36	64	16	44	1xCarbamidomethyl [C26]	FALSE		9.94818e-11	0.00488027	1	2	1	3	Pah1_yeast_20aaNtermTag	Pah1_yeast_20aaNtermTag [36-64]		2	3038.53	2.09254e+06	5.26456e+06	2.09254e+06	4.03764e+06		High	High	High	0.0004617	7.056e-11	5.41	56.02	Chymotrypsin	Confident
TRUE	High	[L]	SSSPSGSDTEDETSF	[S]	327	341	307	321		FALSE		6.84476e-06	0.00488027	1	2	1	5	Pah1_yeast_20aaNtermTag	Pah1_yeast_20aaNtermTag [327-341]		0	1532.59	141416896	7.52795e+07	141416896	57735372		High	High	High	0.0004617	2.552e-06	3.5	23.18	Chymotrypsin	Not confident
TRUE	High	[F]	SVDHGKAIVTSKL	[F]	393	405	373	385		FALSE		6.77721e-07	0.00488027	1	2	1	11	Pah1_yeast_20aaNtermTag	Pah1_yeast_20aaNtermTag [393-405]		0	1354.77	1.83411e+08	1.53701e+08	1.83411e+08	1.17881e+08		High	High	High	0.0004617	2.881e-07	5.2	20.75	Chymotrypsin	Confident
TRUE	High	[F]	SVDHGKAIVTSKLF	[V]	393	406	373	386		FALSE		1.35747e-09	0.00488027	1	2	1	98	Pah1_yeast_20aaNtermTag	Pah1_yeast_20aaNtermTag [393-406]		1	1501.84	4.69862e+09	4.98257e+09	4.69862e+09	3.82137e+09		High	High	High	0.0004617	8.263e-10	5.66	29.48	Chymotrypsin	Confident
TRUE	High	[F]	SVDHGKAIVTSKLFVW	[R]	393	408	373	388		FALSE		2.42792e-06	0.00488027	1	2	1	3	Pah1_yeast_20aaNtermTag	Pah1_yeast_20aaNtermTag [393-408]		2	1786.99		3.35788e+06		2575315		High	High	High	0.0004617	9.626e-07	4.72	42.74	Chymotrypsin	Confident
TRUE	High	[F]	TINTEGEVHMELLEL	[A]	570	584	550	564		FALSE		6.14903e-05	0.00488027	1	2	1	1	Pah1_yeast_20aaNtermTag	Pah1_yeast_20aaNtermTag [570-584]		2	1727.85	8.28591e+06	7.40802e+06	8.28591e+06	5.68156e+06		Peak Found	High	High	0.0004617	2.022e-05	3.16	50.21	Chymotrypsin	Confident
TRUE	High	[L]	SVSKAGAPTRIVSKINVSNDVHSL	[G]	808	831	788	811		FALSE		3.30455e-12	0.00488027	1	2	1	8	Pah1_yeast_20aaNtermTag	Pah1_yeast_20aaNtermTag [808-831]		0	2479.36	36753371	3.77499e+07	36753371	2.89521e+07		High	High	High	0.0004617	2.839e-12	5.85	31.47	Chymotrypsin	Confident
TRUE	High	[L]	TARSAGQADSTRSYL	[R]	463	477	443	457		FALSE		1.25952e-07	0.00488027	1	2	1	19	Pah1_yeast_20aaNtermTag	Pah1_yeast_20aaNtermTag [463-477]		1	1583.78	4.37991e+08	4.01811e+08	4.37991e+08	3.08168e+08		High	High	High	0.0004617	5.921e-08	1.47	20.27	Chymotrypsin	Confident
TRUE	High	[L]	TEIHIPSKL	[D]	223	231	203	211		FALSE		0.000186242	0.00488027	1	2	1	15	Pah1_yeast_20aaNtermTag	Pah1_yeast_20aaNtermTag [223-231]		0	1037.6	54628835	6.7102e+07	54628835	51463699		High	High	High	0.0004617	5.749e-05	3.01	31.77	Chymotrypsin	Confident
TRUE	High	[W]	THLGVAKL	[F]	441	448	421	428		FALSE		0.00157352	0.00488027	1	2	1	10	Pah1_yeast_20aaNtermTag	Pah1_yeast_20aaNtermTag [441-448]		1	838.515	196766009	1.2155e+08	196766009	9.32226e+07		High	High	High	0.0004617	0.0004315	2.73	23.35	Chymotrypsin	Not confident
TRUE	High	[W]	THLGVAKLF	[S]	441	449	421	429		FALSE		0.000339663	0.00488027	1	2	1	27	Pah1_yeast_20aaNtermTag	Pah1_yeast_20aaNtermTag [441-449]		2	985.583	1.02541e+09	9.57553e+08	1.02541e+09	7.34392e+08		High	High	High	0.0004617	0.0001012	3.33	34.92	Chymotrypsin	Confident
TRUE	High	[F]	TINTEGEVHMEL	[L]	570	581	550	561	1xOxidation [M10]	FALSE		0.00033219	0.00488027	1	2	1	9	Pah1_yeast_20aaNtermTag	Pah1_yeast_20aaNtermTag [570-581]		0	1388.64	1.70597e+07	9.75595e+06	1.70597e+07	7.4823e+06		High	High	High	0.0004617	9.95e-05	2.51	25.83	Chymotrypsin	Confident
TRUE	High	[F]	TINTEGEVHMELL	[E]	570	582	550	562		FALSE		6.53762e-05	0.00488027	1	2	1	3	Pah1_yeast_20aaNtermTag	Pah1_yeast_20aaNtermTag [570-582]		1	1485.73	13248836	1.27912e+07	13248836	9810138		High	High	High	0.0004617	2.141e-05	3.09	41.83	Chymotrypsin	Confident
TRUE	High	[L]	TARSAGQADSTRSY	[L]	463	476	443	456		FALSE		2.36411e-07	0.00488027	1	2	1	5	Pah1_yeast_20aaNtermTag	Pah1_yeast_20aaNtermTag [463-476]		0	1470.69	1.67526e+07	9.33767e+06	1.67526e+07	7.1615e+06		High	High	High	0.0004617	1.069e-07	2.16	19.57	Chymotrypsin	Confident
TRUE	High	[Y]	LTARSAGQADSTRSYL	[R]	462	477	442	457		FALSE		1.22491e-07	0.00488027	1	2	1	28	Pah1_yeast_20aaNtermTag	Pah1_yeast_20aaNtermTag [462-477]		2	1696.86	7.72374e+08	9.3873e+08	7.72374e+08	7.19956e+08		High	High	High	0.0004617	5.754e-08	4.87	22.85	Chymotrypsin	Confident
TRUE	High	[Y]	LTARSAGQADSTRSY	[L]	462	476	442	456		FALSE		2.85725e-07	0.00488027	1	2	1	47	Pah1_yeast_20aaNtermTag	Pah1_yeast_20aaNtermTag [462-476]		1	1583.78	4.49528e+08	3.71761e+08	4.49528e+08	2.85121e+08		High	High	High	0.0004617	1.281e-07	5.45	20.27	Chymotrypsin	Confident
TRUE	High	[Y]	IRTIRLTNDQLKCL	[N]	368	381	348	361	1xCarbamidomethyl [C13]	FALSE		0.00163582	0.00488027	1	2	1	7	Pah1_yeast_20aaNtermTag	Pah1_yeast_20aaNtermTag [368-381]		2	1743.99	112027763	1.96822e+08	112027763	150952221		High	High	High	0.0004617	0.0004477	2.98	32.87	Chymotrypsin	Confident
TRUE	High	[W]	DVPIVISDIDGTITKSDALGHVL	[A]	411	433	391	413	1xPhospho [T/S]	FALSE		0.00697722	0.00488027	1	2	1	1	Pah1_yeast_20aaNtermTag	Pah1_yeast_20aaNtermTag [411-433]		1	2458.25					No Quan Values	Not Found	High	High	0.0004617	0.001773	2.41		Chymotrypsin	Confident
TRUE	High	[F]	EDSDNEVDTEEKSTPF	[F]	529	544	509	524		FALSE		0.00837239	0.00488027	1	2	1	3	Pah1_yeast_20aaNtermTag	Pah1_yeast_20aaNtermTag [529-544]		0	1841.76	3266936	3.40862e+06	3266936	2.61423e+06		High	High	High	0.0004617	0.002109	1.94	26.96	Chymotrypsin	Confident
TRUE	High	[L]	EGGTEGEGEGENENKKKEKKVLEEPDFL	[D]	141	168	121	148		FALSE		0.00766427	0.00488027	1	2	1	3	Pah1_yeast_20aaNtermTag	Pah1_yeast_20aaNtermTag [141-168]		2	3119.5	1.17807e+07	2.53142e+07	1.17807e+07	19414677		High	High	High	0.0004617	0.001942	4.81	28.22	Chymotrypsin	Confident
TRUE	High	[Y]	EHLTDLSPPGTPPTMATSGSVL	[G]	291	312	271	292		FALSE		0.00674969	0.00488027	1	2	1	4	Pah1_yeast_20aaNtermTag	Pah1_yeast_20aaNtermTag [291-312]		2	2208.09	1.95147e+07	1.82311e+06	1.95147e+07	1.39823e+06		High	High	High	0.0004617	0.001721	3.14	43.06	Chymotrypsin	Confident
TRUE	High	[Y]	EHLTDLSPPGTPPTMATSGSVL	[G]	291	312	271	292	1xOxidation [M15]	FALSE		7.32709e-07	0.00488027	1	2	1	33	Pah1_yeast_20aaNtermTag	Pah1_yeast_20aaNtermTag [291-312]		2	2224.08	468029122	2.53356e+07	468029122	1.94311e+07		High	High	High	0.0004617	3.113e-07	3.85	38.76	Chymotrypsin	Confident
TRUE	High	[F]	EMGDQVTDVPDEL	[L]	107	119	87	99	1xOxidation [M2]	FALSE		0.00206477	0.00488027	1	2	1	4	Pah1_yeast_20aaNtermTag	Pah1_yeast_20aaNtermTag [107-119]		0	1463.62	9.65345e+06	9.53079e+06	9.65345e+06	7.30961e+06		High	High	High	0.0004617	0.0005587	3.17	35.42	Chymotrypsin	Confident
TRUE	High	[W]	DVPIVISDIDGTITKSDALGHVL	[A]	411	433	391	413		FALSE		2.63783e-10	0.00488027	1	2	1	85	Pah1_yeast_20aaNtermTag	Pah1_yeast_20aaNtermTag [411-433]		1	2378.28	8.20697e+08	6.34875e+08	8.20697e+08	4.86915e+08		High	High	High	0.0004617	1.77e-10	3.53	57.45	Chymotrypsin	Confident
TRUE	High	[F]	EMGDQVTDVPDELL	[V]	107	120	87	100		FALSE		0.0169625	0.00488027	1	2	1	1	Pah1_yeast_20aaNtermTag	Pah1_yeast_20aaNtermTag [107-120]		1	1560.71					No Quan Values	Not Found	High	High	0.0004617	0.004115	2.17		Chymotrypsin	Confident
TRUE	High	[Y]	FEDSDNEVDTEEKSTPF	[F]	528	544	508	524		FALSE		1.08492e-08	0.00488027	1	2	1	91	Pah1_yeast_20aaNtermTag	Pah1_yeast_20aaNtermTag [528-544]		1	1988.82	3.32608e+09	3.46094e+09	3.32608e+09	2.65436e+09		High	High	High	0.0004617	5.868e-09	3.68	30.71	Chymotrypsin	Confident
TRUE	High	[Y]	FEDSDNEVDTEEKSTPF	[F]	528	544	508	524	1xPhospho [T15(99.6)]	FALSE		3.56188e-05	0.00488027	1	2	1	2	Pah1_yeast_20aaNtermTag	Pah1_yeast_20aaNtermTag [528-544]	Pah1_yeast_20aaNtermTag 1xPhospho [T542(99.6)]	1	2068.79		3.42568e+07		26273130		Not Found	High	High	0.0004617	1.207e-05	3.54	29.65	Chymotrypsin	Confident
TRUE	High	[F]	FPPVSLDSVDL	[R]	602	612	582	592		FALSE		0.00865443	0.00488027	1	2	1	9	Pah1_yeast_20aaNtermTag	Pah1_yeast_20aaNtermTag [602-612]		2	1188.61	3.54432e+06	3.63769e+06	3.54432e+06	2.78991e+06		High	High	High	0.0004617	0.002171	2.9	53.41	Chymotrypsin	Confident
TRUE	High	[L]	FRGNQEEKF	[T]	643	651	623	631		FALSE		0.0028474	0.00488027	1	2	1	16	Pah1_yeast_20aaNtermTag	Pah1_yeast_20aaNtermTag [643-651]		1	1154.56	3.02615e+08	1.99426e+08	3.02615e+08	1.52949e+08		High	High	High	0.0004617	0.0007578	2.69	18.68	Chymotrypsin	Confident
TRUE	High	[L]	FRGNQEEKFTDVNF	[W]	643	656	623	636		FALSE		5.23169e-05	0.00488027	1	2	1	6	Pah1_yeast_20aaNtermTag	Pah1_yeast_20aaNtermTag [643-656]		2	1730.81		7.42816e+06		5697008		High	High	High	0.0004617	1.74e-05	3	32.7	Chymotrypsin	Confident
TRUE	High	[L]	FSEISRNGY	[N]	449	457	429	437		FALSE		0.000954908	0.00488027	1	2	1	23	Pah1_yeast_20aaNtermTag	Pah1_yeast_20aaNtermTag [449-457]		1	1072.51	326141755	3.5313e+08	326141755	2.70832e+08		High	High	High	0.0004617	0.0002695	2.14	22.95	Chymotrypsin	Confident
TRUE	High	[F]	EMGDQVTDVPDELL	[V]	107	120	87	100	1xOxidation [M2]	FALSE		0.00471205	0.00488027	1	2	1	3	Pah1_yeast_20aaNtermTag	Pah1_yeast_20aaNtermTag [107-120]		1	1576.7	11502485		11502485			High	High	High	0.0004617	0.001218	3.01	44.26	Chymotrypsin	Confident
TRUE	High	[Y]	FVFEMGDQVTDVPDEL	[L]	104	119	84	99	1xOxidation [M5]	FALSE		0.00056964	0.00488027	1	2	1	4	Pah1_yeast_20aaNtermTag	Pah1_yeast_20aaNtermTag [104-119]		2	1856.83	1.23563e+07	5.79168e+06	1.23563e+07	4.44191e+06		High	High	High	0.0004617	0.0001655	3.57	49.01	Chymotrypsin	Confident
TRUE	High	[W]	DVPIVISDIDGTITKSDAL	[G]	411	429	391	409		FALSE		9.70505e-09	0.00488027	1	2	1	14	Pah1_yeast_20aaNtermTag	Pah1_yeast_20aaNtermTag [411-429]		0	1972.05	2.47436e+07	1.75155e+07	2.47436e+07	1.34334e+07		High	High	High	0.0004617	5.271e-09	4.49	54.24	Chymotrypsin	Confident
TRUE	High	[L]	DSVDLRTNTSMVPGSPPNRTL	[D]	608	628	588	608	1xPhospho [S15(100)]	FALSE		0.00966479	0.00488027	1	2	1	2	Pah1_yeast_20aaNtermTag	Pah1_yeast_20aaNtermTag [608-628]	Pah1_yeast_20aaNtermTag 1xPhospho [S622(100)]	1	2337.09		5.8701e+06		4.50206e+06		Not Found	High	High	0.0004617	0.002419	3.39	35.1	Chymotrypsin	Confident
TRUE	High	[L]	AASSDVENASDLVSSHSSSGSTPNKSTMSKGDIGKQIY	[L]	722	759	702	739	1xOxidation [M28]	FALSE		5.15787e-07	0.00488027	1	2	1	4	Pah1_yeast_20aaNtermTag	Pah1_yeast_20aaNtermTag [722-759]		1	3858.79	5.92009e+06	9.96987e+06	5.92009e+06	7.64636e+06		High	High	High	0.0004617	2.232e-07	6.06	27.29	Chymotrypsin	Confident
TRUE	High	[F]	AGFGNRITDAL	[S]	546	556	526	536		FALSE		0.000669244	0.00488027	1	2	1	3	Pah1_yeast_20aaNtermTag	Pah1_yeast_20aaNtermTag [546-556]		1	1134.59	4520438	6.81342e+06	4520438	5225533		High	High	High	0.0004617	0.0001925	3.62	36.01	Chymotrypsin	Confident
TRUE	High	[F]	AGFGNRITDALSY	[R]	546	558	526	538		FALSE		0.001539	0.00488027	1	2	1	4	Pah1_yeast_20aaNtermTag	Pah1_yeast_20aaNtermTag [546-558]		2	1384.69	190749696	1.59e+08	190749696	121944664		High	High	High	0.0004617	0.0004221	2.98	39.39	Chymotrypsin	Confident
TRUE	High	[L]	AMIGKDW	[T]	434	440	414	420	1xOxidation [M2]	FALSE		0.0213771	0.00488027	1	2	1	44	Pah1_yeast_20aaNtermTag	Pah1_yeast_20aaNtermTag [434-440]		0	836.397	1.60563e+09	1.40258e+09	1.60563e+09	1.0757e+09		High	High	High	0.0004617	0.005139	1.99	24.14	Chymotrypsin	Confident
TRUE	High	[L]	AMIGKDWTHL	[G]	434	443	414	423		FALSE		8.44694e-05	0.00488027	1	2	1	6	Pah1_yeast_20aaNtermTag	Pah1_yeast_20aaNtermTag [434-443]		1	1171.59	58285651	1.12976e+08	58285651	86646544		High	High	High	0.0004617	2.721e-05	2.68	34.7	Chymotrypsin	Confident
TRUE	High	[L]	AMIGKDWTHL	[G]	434	443	414	423	1xOxidation [M2]	FALSE		5.98012e-05	0.00488027	1	2	1	44	Pah1_yeast_20aaNtermTag	Pah1_yeast_20aaNtermTag [434-443]		1	1187.59	1.16381e+09	1.39538e+09	1.16381e+09	1.07018e+09		High	High	High	0.0004617	1.97e-05	2.76	30.6	Chymotrypsin	Confident
TRUE	High	[L]	DSVDLRTNTSMVPGSPPNRTL	[D]	608	628	588	608	1xOxidation [M11]; 1xPhospho [S15(100)]	FALSE		1.64064e-09	0.00488027	1	2	1	11	Pah1_yeast_20aaNtermTag	Pah1_yeast_20aaNtermTag [608-628]	Pah1_yeast_20aaNtermTag 1xPhospho [S622(100)]	1	2353.09		5.65357e+07		4.33599e+07		Not Found	High	High	0.0004617	9.875e-10	4.49	30.49	Chymotrypsin	Confident
TRUE	High	[L]	DINDTGDSGSKNSETTGSLSPTESSTTTPPDSVEERKL	[V]	169	206	149	186	1xPhospho [S20(98.4)]	FALSE		0.000284279	0.00488027	1	2	1	1	Pah1_yeast_20aaNtermTag	Pah1_yeast_20aaNtermTag [169-206]	Pah1_yeast_20aaNtermTag 1xPhospho [S188(98.4)]	1	4019.77					No Quan Values	Not Found	High	High	0.0004617	8.553e-05	3.21		Chymotrypsin	Confident
TRUE	High	[L]	DNFDSEITSGRKTLF	[R]	629	643	609	623		FALSE		4.10944e-08	0.00488027	1	2	1	117	Pah1_yeast_20aaNtermTag	Pah1_yeast_20aaNtermTag [629-643]		2	1729.84	5.2975e+09	6.72273e+09	5.2975e+09	5.15598e+09		High	High	High	0.0004617	2.056e-08	3.66	38.58	Chymotrypsin	Confident
TRUE	High	[L]	DNFDSEITSGRKTLF	[R]	629	643	609	623	1xPhospho [T13(100)]	FALSE		4.71213e-06	0.00488027	1	2	1	2	Pah1_yeast_20aaNtermTag	Pah1_yeast_20aaNtermTag [629-643]	Pah1_yeast_20aaNtermTag 1xPhospho [T641(100)]	2	1809.81		9.20078e+06		7.05651e+06		Not Found	High	High	0.0004617	1.796e-06	4.25	39.37	Chymotrypsin	Confident
TRUE	High	[F]	DSEITSGRKTL	[F]	632	642	612	622		FALSE		7.94494e-05	0.00488027	1	2	1	6	Pah1_yeast_20aaNtermTag	Pah1_yeast_20aaNtermTag [632-642]		0	1206.63	6905868	3.68413e+06	6905868	2825531		High	High	High	0.0004617	2.57e-05	2.99	19.23	Chymotrypsin	Confident
TRUE	High	[F]	DSEITSGRKTLF	[R]	632	643	612	623		FALSE		2.2305e-05	0.00488027	1	2	1	8	Pah1_yeast_20aaNtermTag	Pah1_yeast_20aaNtermTag [632-643]		1	1353.7	1.83063e+08	1.81938e+08	1.83063e+08	139537063		High	High	High	0.0004617	7.788e-06	3.34	38.57	Chymotrypsin	Confident
TRUE	High	[L]	DSVDLRTNTSMVPGSPPNRTL	[D]	608	628	588	608		FALSE		6.98581e-09	0.00488027	1	2	1	2	Pah1_yeast_20aaNtermTag	Pah1_yeast_20aaNtermTag [608-628]		1	2257.12	5539628	6.40467e+06	5539628	4.91204e+06		High	High	High	0.0004617	3.868e-09	4.68	33.82	Chymotrypsin	Confident
TRUE	High	[L]	DSVDLRTNTSMVPGSPPNRTL	[D]	608	628	588	608	1xOxidation [M11]	FALSE		8.70288e-11	0.00488027	1	2	1	33	Pah1_yeast_20aaNtermTag	Pah1_yeast_20aaNtermTag [608-628]		1	2273.12	164051365	6.36529e+07	164051365	4.88184e+07		High	High	High	0.0004617	6.218e-11	5.37	29.51	Chymotrypsin	Confident
TRUE	High	[L]	DNFDSEITSGRKTL	[F]	629	642	609	622		FALSE		1.05382e-07	0.00488027	1	2	1	39	Pah1_yeast_20aaNtermTag	Pah1_yeast_20aaNtermTag [629-642]		1	1582.77	1.23013e+09	1.33587e+09	1.23013e+09	1.02454e+09		High	High	High	0.0004617	4.987e-08	4.4	29.42	Chymotrypsin	Confident
TRUE	High	[L]	YFEDSDNEVDTEEKSTPF	[F]	527	544	507	524	1xPhospho [T16(99.4)]	FALSE		0.00186868	0.00488027	1	2	2	2	Pah1_yeast_20aaNtermTag	Pah1_yeast_20aaNtermTag [527-544]	Pah1_yeast_20aaNtermTag 1xPhospho [T542(99.4)]	2	2231.85		825899		633420		Not Found	High	High	0.0004617	0.0005083	2.15	33.75	Chymotrypsin	Confident
TRUE	High	[Y]	GENDLKF	[S]	386	392	366	372		FALSE		0.0284583	0.00488027	1	2	1	26	Pah1_yeast_20aaNtermTag	Pah1_yeast_20aaNtermTag [386-392]		1	822.399	808705464	7.33586e+08	808705464	562621780		High	High	High	0.0004617	0.006743	2.22	26.57	Chymotrypsin	Confident
TRUE	High	[L]	GLDAMESGSTL	[N]	313	323	293	303		FALSE		0.000278022	0.00488027	1	2	1	6	Pah1_yeast_20aaNtermTag	Pah1_yeast_20aaNtermTag [313-323]		1	1080.49	1.26321e+07	3.44438e+07	1.26321e+07	2.64166e+07		High	High	High	0.0004617	8.388e-05	2.96	33.57	Chymotrypsin	Confident
TRUE	High	[Y]	LDDMDDEDSNY	[N]	774	784	754	764	1xOxidation [M4]	FALSE		0.0156168	0.00488027	1	2	1	7	Pah1_yeast_20aaNtermTag	Pah1_yeast_20aaNtermTag [774-784]		1	1347.45	1.06881e+07	1.07033e+07	1.06881e+07	8.20885e+06		High	High	High	0.0004617	0.003815	2.58	19.61	Chymotrypsin	Confident
TRUE	High	[Y]	LELGSPL	[A]	760	766	740	746		FALSE		0.0681257	0.00488027	1	2	1	11	Pah1_yeast_20aaNtermTag	Pah1_yeast_20aaNtermTag [760-766]		2	728.419	1.45164e+09	9.78675e+08	1.45164e+09	7.50592e+08		High	High	High	0.0004617	0.01551	2.03	40.38	Chymotrypsin	Confident
TRUE	High	[Y]	IHINELVDHF	[F]	592	601	572	581		FALSE		3.68298e-05	0.00488027	1	2	1	7	Pah1_yeast_20aaNtermTag	Pah1_yeast_20aaNtermTag [592-601]		1	1236.64	28521030	2.79491e+07	28521030	21435477		High	High	High	0.0004617	1.249e-05	3.17	39.59	Chymotrypsin	Confident
TRUE	High	[Y]	IHINELVDHFF	[P]	592	602	572	582		FALSE		0.000371273	0.00488027	1	2	1	4	Pah1_yeast_20aaNtermTag	Pah1_yeast_20aaNtermTag [592-602]		2	1383.71	1.25683e+06	6.2511e+06	1.25683e+06	4794263		High	High	High	0.0004617	0.0001104	2.13	50.55	Chymotrypsin	Confident
TRUE	High	[L]	LKDEFGNDSDISSF	[I]	262	275	242	255		FALSE		3.93765e-05	0.00488027	1	2	1	8	Pah1_yeast_20aaNtermTag	Pah1_yeast_20aaNtermTag [262-275]		2	1573.7	441734272	4.40904e+08	441734272	338150368		High	High	High	0.0004617	1.329e-05	3.54	36.39	Chymotrypsin	Confident
TRUE	High	[F]	IKEDKNGNIKIVNPY	[E]	276	290	256	270		FALSE		2.80988e-07	0.00488027	1	2	1	36	Pah1_yeast_20aaNtermTag	Pah1_yeast_20aaNtermTag [276-290]		0	1744.96	5.71393e+08	3.52568e+08	5.71393e+08	270401242		High	High	High	0.0004617	1.26e-07	4.11	25.03	Chymotrypsin	Confident
TRUE	High	[L]	KPSQKKVQVF	[I]	75	84	55	64		FALSE		3.40659e-05	0.00488027	1	2	1	15	Pah1_yeast_20aaNtermTag	Pah1_yeast_20aaNtermTag [75-84]		0	1188.71	1829037187	1.32407e+09	1829037187	1015492052		High	High	High	0.0004617	1.162e-05	3.51	18.7	Chymotrypsin	Confident
TRUE	High	[F]	IKEDKNGNIKIVNPYEHLTDL	[S]	276	296	256	276		FALSE		1.91766e-09	0.00488027	1	2	1	2	Pah1_yeast_20aaNtermTag	Pah1_yeast_20aaNtermTag [276-296]		2	2453.3	7220144	3.28354e+06	7220144	2.5183e+06		High	Peak Found	High	0.0004617	1.145e-09	6.95	36.19	Chymotrypsin	Confident
TRUE	High	[F]	INEKLSNMPMKL	[S]	85	96	65	76	1xOxidation [M10]	FALSE		0.000650908	0.00488027	1	2	1	1	Pah1_yeast_20aaNtermTag	Pah1_yeast_20aaNtermTag [85-96]		1	1433.75		2.62048e+06		2.00977e+06		Not Found	High	High	0.0004617	0.0001877	3.1	27.92	Chymotrypsin	Confident
TRUE	High	[F]	INEKLSNMPMKL	[S]	85	96	65	76	2xOxidation [M8; M10]	FALSE		0.000116676	0.00488027	1	2	1	13	Pah1_yeast_20aaNtermTag	Pah1_yeast_20aaNtermTag [85-96]		1	1449.74	2.76908e+07	3.75728e+07	2.76908e+07	2.88164e+07		High	High	High	0.0004617	3.696e-05	2.93	21.38	Chymotrypsin	Confident
TRUE	High	[F]	INEKLSNMPMKLSDSGEAY	[F]	85	103	65	83	1xOxidation [M10]	FALSE		0.000468935	0.00488027	1	2	1	2	Pah1_yeast_20aaNtermTag	Pah1_yeast_20aaNtermTag [85-103]		2	2143	8118763	1.80974e+07	8118763	13879747		High	High	High	0.0004617	0.0001372	4.06	29.7	Chymotrypsin	Confident
TRUE	High	[F]	INEKLSNMPMKLSDSGEAY	[F]	85	103	65	83	2xOxidation [M8; M10]	FALSE		2.92165e-07	0.00488027	1	2	1	15	Pah1_yeast_20aaNtermTag	Pah1_yeast_20aaNtermTag [85-103]		2	2159	3.52937e+07	3.16092e+07	3.52937e+07	2.42426e+07		High	High	High	0.0004617	1.306e-07	5.6	23.91	Chymotrypsin	Confident
TRUE	High	[Y]	LRSIEQNGSKL	[P]	477	487	457	467		FALSE		0.0501123	0.00488027	1	2	1	3	Pah1_yeast_20aaNtermTag	Pah1_yeast_20aaNtermTag [477-487]		1	1244.7	1961434	4.05827e+06	1961434	3112475		High	High	High	0.0004617	0.01159	2.1	20.34	Chymotrypsin	Confident
TRUE	High	[Y]	LRSIEQNGSKLPNGPVIL	[S]	477	494	457	474		FALSE		8.57481e-08	0.00488027	1	2	1	35	Pah1_yeast_20aaNtermTag	Pah1_yeast_20aaNtermTag [477-494]		2	1935.1	7.75493e+08	8.88936e+08	7.75493e+08	6.81767e+08		High	High	High	0.0004617	4.123e-08	5.95	38.16	Chymotrypsin	Confident
TRUE	High	[L]	LLDTEGY	[K]	238	244	218	224		FALSE		0.0105571	0.00488027	1	2	1	3	Pah1_yeast_20aaNtermTag	Pah1_yeast_20aaNtermTag [238-244]		2	810.388		2.88837e+06		2.21523e+06		High	High	High	0.0004617	0.002627	2.3	28.66	Chymotrypsin	Confident
TRUE	High	[Y]	GENDLKFSVDHGKAIVTSKL	[F]	386	405	366	385		FALSE		1.02167e-09	0.00488027	1	2	1	4	Pah1_yeast_20aaNtermTag	Pah1_yeast_20aaNtermTag [386-405]		2	2158.15	1.24337e+07	1.18141e+07	1.24337e+07	9.0608e+06		High	High	High	0.0004617	6.318e-10	4.28	33.28	Chymotrypsin	Confident
TRUE	High	[Y]	KPNKNMMHDTDIQLKQLL	[K]	245	262	225	242	2xOxidation [M6; M7]	FALSE		7.73746e-06	0.00488027	1	2	1	7	Pah1_yeast_20aaNtermTag	Pah1_yeast_20aaNtermTag [245-262]		2	2199.13	7.12127e+06	3.61223e+06	7.12127e+06	2.77039e+06		High	High	High	0.0004617	2.87e-06	4.29	31.8	Chymotrypsin	Confident
TRUE	High	[Y]	KPNKNMMHDTDIQLKQL	[L]	245	261	225	241	2xOxidation [M6; M7]	FALSE		3.0815e-05	0.00488027	1	2	1	7	Pah1_yeast_20aaNtermTag	Pah1_yeast_20aaNtermTag [245-261]		1	2086.04	16558365	9.50748e+06	16558365	7291733		High	High	High	0.0004617	1.057e-05	3.55	22.75	Chymotrypsin	Confident
TRUE	High	[L]	GLDAMESGSTL	[N]	313	323	293	303	1xOxidation [M5]	FALSE		0.000538845	0.00488027	1	2	1	75	Pah1_yeast_20aaNtermTag	Pah1_yeast_20aaNtermTag [313-323]		1	1096.48	2.25546e+09	2.58139e+09	2.25546e+09	1979790955		High	High	High	0.0004617	0.0001568	2.86	25.79	Chymotrypsin	Confident
TRUE	High	[F]	GNRITDAL	[S]	549	556	529	536		FALSE		0.020456	0.00488027	1	2	1	8	Pah1_yeast_20aaNtermTag	Pah1_yeast_20aaNtermTag [549-556]		0	859.463	234523559	2.10497e+08	234523559	161439803		High	High	High	0.0004617	0.004928	1.91	26.17	Chymotrypsin	Not confident
TRUE	High	[F]	GNRITDALSY	[R]	549	558	529	538		FALSE		0.010499	0.00488027	1	2	1	35	Pah1_yeast_20aaNtermTag	Pah1_yeast_20aaNtermTag [549-558]		1	1109.56	7.50684e+09	8.54454e+09	7.50684e+09	6.55321e+09		High	High	High	0.0004617	0.00262	2.16	31.14	Chymotrypsin	Confident
TRUE	High	[L]	GSVSKTW	[S]	29	35	9	15		FALSE		0.0223395	0.00488027	1	2	1	26	Pah1_yeast_20aaNtermTag	Pah1_yeast_20aaNtermTag [29-35]		0	764.394	1.87054e+09	1.12217e+09	1.87054e+09	8.60646e+08		High	High	High	0.0004617	0.005374	2.26	19.65	Chymotrypsin	Confident
TRUE	High	[L]	GSVSKTWSSINPATL	[S]	29	43	9	23		FALSE		0.00587861	0.00488027	1	2	1	2	Pah1_yeast_20aaNtermTag	Pah1_yeast_20aaNtermTag [29-43]		1	1547.81					No Quan Values	High	High	High	0.0004617	0.001503	2.72		Chymotrypsin	Confident
TRUE	High	[L]	KDEFGNDSDISSF	[I]	263	275	243	255		FALSE		3.46402e-05	0.00488027	1	2	1	9	Pah1_yeast_20aaNtermTag	Pah1_yeast_20aaNtermTag [263-275]		1	1460.62	1.01329e+08	1.16365e+08	1.01329e+08	89245912		High	High	High	0.0004617	1.175e-05	3.5	33.12	Chymotrypsin	Confident
TRUE	High	[Y]	KPNKNMMHDTDIQLKQLL	[K]	245	262	225	242	1xOxidation [M7]	FALSE		0.062406	0.00488027	1	2	1	2	Pah1_yeast_20aaNtermTag	Pah1_yeast_20aaNtermTag [245-262]		2	2183.13	825974	639795	825974	490689		High	High	High	0.0004617	0.01429	1.9	33.55	Chymotrypsin	Confident
TRUE	High	[L]	KFSVDHGKAIVTSKL	[F]	391	405	371	385		FALSE		3.85086e-05	0.00488027	1	2	1	1	Pah1_yeast_20aaNtermTag	Pah1_yeast_20aaNtermTag [391-405]		1	1629.93					No Quan Values	High	Not Found	High	0.0004617	1.298e-05	2.44		Chymotrypsin	Confident
TRUE	High	[L]	KKPEVF	[K]	510	515	490	495		FALSE		0.0387151	0.00488027	1	2	1	10	Pah1_yeast_20aaNtermTag	Pah1_yeast_20aaNtermTag [510-515]		0	747.44	5582837952	6.10054e+09	5582837952	4678793640		High	High	High	0.0004617	0.009059	1.67	18.85	Chymotrypsin	Confident
TRUE	High	[F]	KIACLNDIRSL	[Y]	516	526	496	506	1xCarbamidomethyl [C4]	FALSE		3.15483e-06	0.00488027	1	2	1	15	Pah1_yeast_20aaNtermTag	Pah1_yeast_20aaNtermTag [516-526]		1	1302.72	113885561	1.37619e+08	113885561	1.05547e+08		High	High	High	0.0004617	1.23e-06	3.27	33.66	Chymotrypsin	Confident
TRUE	High	[F]	KIACLNDIRSLY	[F]	516	527	496	507	1xCarbamidomethyl [C4]	FALSE		4.71791e-07	0.00488027	1	2	1	36	Pah1_yeast_20aaNtermTag	Pah1_yeast_20aaNtermTag [516-527]		2	1465.78	7.94311e+08	9.90861e+08	7.94311e+08	7.59938e+08		High	High	High	0.0004617	2.057e-07	3.59	37.29	Chymotrypsin	Confident
TRUE	High	[Y]	KPNKNMMHDTDIQL	[K]	245	258	225	238	1xOxidation [M]	FALSE		0.0290912	0.00488027	1	2	2	4	Pah1_yeast_20aaNtermTag	Pah1_yeast_20aaNtermTag [245-258]		0	1700.81	6.02737e+06	6.43451e+06	6.02737e+06	4.93493e+06		High	High	High	0.0004617	0.006877	2.04	22.93	Chymotrypsin	Confident
TRUE	High	[Y]	KPNKNMMHDTDIQL	[K]	245	258	225	238	2xOxidation [M6; M7]	FALSE		0.00433681	0.00488027	1	2	1	11	Pah1_yeast_20aaNtermTag	Pah1_yeast_20aaNtermTag [245-258]		0	1716.8	8.64727e+07	4.09384e+07	8.64727e+07	3.13975e+07		High	High	High	0.0004617	0.001129	2.46	20.66	Chymotrypsin	Not confident
TRUE	High	[Y]	KPNKNMMHDTDIQLKQL	[L]	245	261	225	241	1xOxidation [M6]	FALSE		7.94494e-05	0.00488027	1	2	1	1	Pah1_yeast_20aaNtermTag	Pah1_yeast_20aaNtermTag [245-261]		1	2070.05					No Quan Values	High	Not Found	High	0.0004617	2.574e-05	3.75		Chymotrypsin	Confident
TRUE	High	[L]	KFSVDHGKAIVTSKLF	[V]	391	406	371	386		FALSE		2.5685e-11	0.00488027	1	2	1	4	Pah1_yeast_20aaNtermTag	Pah1_yeast_20aaNtermTag [391-406]		2	1777	14149147	2.0112e+07	14149147	15424849		High	High	High	0.0004617	1.962e-11	6.67	32.86	Chymotrypsin	Confident
TRUE	High	[L]	YLTARSAGQADSTRSY	[L]	461	476	441	456		FALSE		8.70867e-07	0.00488027	1	2	1	21	Pah1_yeast_20aaNtermTag	Pah1_yeast_20aaNtermTag [461-476]		2	1746.84	1.04682e+09	8.94866e+08	1.04682e+09	686314592		High	High	High	0.0004617	3.651e-07	3.37	19.57	Chymotrypsin	Confident
TRUE	High	[D]	ALSYRTVGIPSSRIFTINTE	[G]	555	574	535	554		FALSE		2.37955e-05	0.0075189	1	2	1	9	P32567	P32567 [535-554]		0	2225.19	6184992	5.32484e+07	6184992	4.07225e+07		High	High	High	0.0007874	1.18e-06	4.09	44.18	GluC	Confident
TRUE	High	[E]	ITSGRKTLFRGNQE	[E]	635	648	615	628		FALSE		0.0646734	0.0075189	1	2	1	1	P32567	P32567 [615-628]		0	1606.87	965845	7559.42	965845	5781.19		High	Peak Found	High	0.0007874	0.01429	1.44	18.63	GluC	Confident
TRUE	High	[E]	ITSGRKTLFRGNQEE	[K]	635	649	615	629		FALSE		0.00339952	0.0075189	1	2	1	18	P32567	P32567 [615-629]		1	1735.91	1.53679e+07	9.3445e+06	1.53679e+07	7.14635e+06		High	High	High	0.0007874	0.000385	2.92	18.5	GluC	Confident
TRUE	High	[E]	ITSGRKTLFRGNQEE	[K]	635	649	615	629	1xPhospho [T7(100)]	FALSE		0.0418206	0.0075189	1	2	1	2	P32567	P32567 [615-629]	P32567 1xPhospho [T621(100)]	1	1815.87		2.83867e+06		2.17092e+06		Not Found	High	High	0.0007874	0.008144	4.06	19.56	GluC	Confident
TRUE	High	[E]	LVDHFFPPVSLD	[S]	597	608	577	588		FALSE		0.00866426	0.0075189	1	2	1	83	P32567	P32567 [577-588]		1	1385.71	6.9501e+07	1.90343e+08	6.9501e+07	1.45568e+08		High	High	High	0.0007874	0.001167	2.87	49.34	GluC	Confident
TRUE	High	[D]	LVSSHSSSGSTPNKSTMSKGDIGKQIYLE	[L]	733	761	713	741	1xOxidation [M17]	FALSE		0.00414972	0.0075189	1	2	1	6	P32567	P32567 [713-741]		1	3054.5	2.54907e+06	5.60073e+06	2.54907e+06	4.28324e+06		High	High	High	0.0007874	0.0004853	5.37	23.79	GluC	Confident
TRUE	High	[E]	NASDLVSSHSSSGSTPNKSTMSKGDIGKQIYLE	[L]	729	761	709	741		FALSE		0.00610348	0.0075189	1	2	1	2	P32567	P32567 [709-741]		2	3425.65		2.85417e+07		2.18277e+07		Not Found	High	High	0.0007874	0.0007669	3.88	29.38	GluC	Confident
TRUE	High	[E]	NASDLVSSHSSSGSTPNKSTMSKGDIGKQIYLE	[L]	729	761	709	741	1xOxidation [M21]	FALSE		6.03108e-05	0.0075189	1	2	1	23	P32567	P32567 [709-741]		2	3441.64	3.225e+08	3.65767e+08	3.225e+08	2.79726e+08		High	High	High	0.0007874	3.487e-06	4.54	27.1	GluC	Confident
TRUE	High	[E]	QNGSKLPNGPVILSPDRTMAALRRE	[V]	482	506	462	486	1xOxidation [M19]	FALSE		0.0626154	0.0075189	1	2	1	2	P32567	P32567 [462-486]		1	2736.46		1.27207e+06		972840		Not Found	High	High	0.0007874	0.01374	2.77	31.59	GluC	Not confident
TRUE	High	[E]	QRTKNFQQKLNKKLTE	[I]	209	224	189	204		FALSE		8.3811e-06	0.0075189	1	2	1	78	P32567	P32567 [189-204]		0	2004.13	7.66956e+07	1.15137e+07	7.66956e+07	8.80531e+06		High	High	High	0.0007874	3.498e-07	5.89	20.12	GluC	Confident
TRUE	High	[E]	RKLVEQRTKNFQQKLNKKLTE	[I]	204	224	184	204		FALSE		1.52229e-05	0.0075189	1	2	1	54	P32567	P32567 [184-204]		1	2629.53	3.62896e+07	2.00936e+07	3.62896e+07	1.53669e+07		High	High	High	0.0007874	7.01e-07	5.46	20.41	GluC	Confident
TRUE	High	[D]	SDISSFIKE	[D]	270	278	250	258		FALSE		0.00324272	0.0075189	1	2	1	2	P32567	P32567 [250-258]		1	1025.51	2.56579e+06	2.55094e+06	2.56579e+06	1950872		High	High	High	0.0007874	0.0003635	2.82	33.48	GluC	Confident
TRUE	High	[D]	ISSFIKE	[D]	272	278	252	258		FALSE		0.103105	0.0075189	1	2	1	2	P32567	P32567 [252-258]		0	823.456	2.49638e+06	3.34515e+06	2.49638e+06	2.55825e+06		High	High	High	0.0007874	0.02673	2.12	26.38	GluC	Confident
TRUE	High	[D]	SEITSGRKTLFRGNQEE	[K]	633	649	613	629		FALSE		0.118873	0.0075189	1	2	1	1	P32567	P32567 [613-629]		2	1951.98					No Quan Values	Not Found	High	High	0.0007874	0.0324	1.57		GluC	Confident
TRUE	High	[E]	SGSTLNSLSSSPSGSDTE	[D]	319	336	299	316		FALSE		0.00331418	0.0075189	1	2	1	2	P32567	P32567 [299-316]		1	1712.75	643538	1.60311e+06	643538	1.226e+06		High	High	High	0.0007874	0.0003728	2.91	24.66	GluC	Confident
TRUE	High	[E]	SGSTLNSLSSSPSGSDTED	[E]	319	337	299	317		FALSE		0.0892698	0.0075189	1	2	1	2	P32567	P32567 [299-317]		2	1827.77	1.18401e+06	1.15013e+06	1.18401e+06	879578		High	High	High	0.0007874	0.02195	1.78	24	GluC	Confident
TRUE	High	[E]	SSTTTPPDSVEE	[R]	192	203	172	183		FALSE		0.0814458	0.0075189	1	2	1	5	P32567	P32567 [172-183]		2	1249.54	58501880	9.26501e+06	58501880	7085563		High	High	High	0.0007874	0.01947	2.24	20.06	GluC	Confident
TRUE	High	[D]	STRSYLRSIE	[Q]	472	481	452	461		FALSE		0.0840695	0.0075189	1	2	1	2	P32567	P32567 [452-461]		0	1211.64	250025	922524	250025	705515		High	High	High	0.0007874	0.02031	3.02	23.67	GluC	Confident
TRUE	High	[D]	SVDLRTNTSMVPGSPPNRTLD	[N]	609	629	589	609	1xOxidation [M10]	FALSE		8.54005e-05	0.0075189	1	2	1	4	P32567	P32567 [589-609]		1	2273.12	830039	1.12092e+06	830039	857244		High	High	High	0.0007874	5.225e-06	3.17	27.68	GluC	Confident
TRUE	High	[D]	TDIQLKQLLKDE	[F]	254	265	234	245		FALSE		6.70672e-05	0.0075189	1	2	1	5	P32567	P32567 [234-245]		2	1443.81	5.40815e+06	2.04337e+07	5.40815e+06	15627023		High	High	High	0.0007874	3.947e-06	3.35	36.62	GluC	Not confident
TRUE	High	[E]	TTGSLSPTE	[S]	183	191	163	171		FALSE		0.0663647	0.0075189	1	2	1	1	P32567	P32567 [163-171]		0	892.426	17540748		17540748			High	Not Found	High	0.0007874	0.0148	2.62	19.65	GluC	Confident
TRUE	High	[E]	VFKIACLND	[I]	514	522	494	502	1xCarbamidomethyl [C6]	FALSE		0.0303062	0.0075189	1	2	1	2	P32567	P32567 [494-502]		0	1079.56	2148710	2.30993e+07	2148710	17665560		High	High	High	0.0007874	0.005409	3.1	35.01	GluC	Confident
TRUE	High	[E]	VFKIACLNDIRSLYFE	[D]	514	529	494	509	1xCarbamidomethyl [C6]	FALSE		9.393e-05	0.0075189	1	2	1	3	P32567	P32567 [494-509]		1	1988.03	341199	3.16131e+06	341199	2.41767e+06		High	High	High	0.0007874	5.848e-06	4.41	51.51	GluC	Confident
TRUE	High	[E]	VLAASSDVE	[N]	720	728	700	708		FALSE		0.0824861	0.0075189	1	2	1	4	P32567	P32567 [700-708]		1	890.447	4.44766e+07	2.03013e+08	4.44766e+07	155257465		High	High	High	0.0007874	0.01974	2.32	21.53	GluC	Confident
TRUE	High	[E]	VLAASSDVENASD	[L]	720	732	700	712		FALSE		0.00559904	0.0075189	1	2	1	3	P32567	P32567 [700-712]		2	1277.59	1.94867e+06	6.23185e+06	1.94867e+06	4.76591e+06		High	High	High	0.0007874	0.0006928	3.25	21.82	GluC	Confident
TRUE	High	[E]	SGSTLNSLSSSPSGSD	[T]	319	334	299	314		FALSE		0.00157466	0.0075189	1	2	1	2	P32567	P32567 [299-314]		0	1482.66	694209	999627	694209	764481		High	High	High	0.0007874	0.0001563	3.01	23.88	GluC	Confident
TRUE	High	[D]	LSPPGTPPTMATSGSVLGLDAME	[S]	296	318	276	298	2xOxidation [M10; M22]	FALSE		0.000130593	0.0075189	1	2	1	5	P32567	P32567 [276-298]		1	2261.07	8.6077e+06		8.6077e+06			High	Not Found	High	0.0007874	8.583e-06	3.22	41.73	GluC	Not confident
TRUE	High	[D]	IQLKQLLKDE	[F]	256	265	236	245		FALSE		0.00111622	0.0075189	1	2	1	13	P32567	P32567 [236-245]		1	1227.73	20614241	7.70091e+07	20614241	58893943		High	High	High	0.0007874	0.0001047	3	34.09	GluC	Confident
TRUE	High	[E]	LLVSPVMSATSSPPQSPE	[T]	119	136	99	116	1xOxidation [M7]	FALSE		7.13744e-05	0.0075189	1	2	1	40	P32567	P32567 [99-116]		0	1842.92	7.23326e+07	1.42023e+08	7.23326e+07	1.08614e+08		High	High	High	0.0007874	4.247e-06	2.54	35.17	GluC	Confident
TRUE	High	[D]	ALSYRTVGIPSSRIFTINTEGE	[V]	555	576	535	556		FALSE		5.46075e-06	0.0075189	1	2	1	3	P32567	P32567 [535-556]		1	2411.26	907904	5.53206e+06	907904	4.23073e+06		High	High	High	0.0007874	2.121e-07	4.67	44.05	GluC	Confident
TRUE	High	[D]	ALSYRTVGIPSSRIFTINTEGEVHME	[L]	555	580	535	560	1xOxidation [M25]	FALSE		0.000343336	0.0075189	1	2	1	1	P32567	P32567 [535-560]		2	2923.46	2.11768e+06	2.39045e+06	2.11768e+06	1.82814e+06		High	Peak Found	High	0.0007874	2.652e-05	4.13	41.53	GluC	Not confident
TRUE	High	[E]	DKNGNIKIVNPYE	[H]	279	291	259	271		FALSE		0.00261616	0.0075189	1	2	1	4	P32567	P32567 [259-271]		1	1503.78	1.80215e+06	3.3678e+06	1.80215e+06	2.57558e+06		High	High	High	0.0007874	0.0002825	3.34	27.83	GluC	Not confident
TRUE	High	[E]	DKNGNIKIVNPYEHLTD	[L]	279	295	259	275		FALSE		2.23488e-06	0.0075189	1	2	1	9	P32567	P32567 [259-275]		2	1970	7.51424e+06	7.81179e+06	7.51424e+06	5.97419e+06		High	High	High	0.0007874	7.492e-08	5.66	31.34	GluC	Confident
TRUE	High	[E]	EKSTPFFAGFGNRITD	[A]	539	554	519	534		FALSE		0.0504888	0.0075189	1	2	1	1	P32567	P32567 [519-534]		1	1786.88	142688	395565	142688	302515		Peak Found	High	High	0.0007874	0.01039	1.4	40.79	GluC	Not confident
TRUE	High	[D]	ELLVSPVMSATSSPPQSPE	[T]	118	136	98	116	1xOxidation [M8]	FALSE		0.0184425	0.0075189	1	2	1	3	P32567	P32567 [98-116]		1	1971.96	1.13547e+06		1.13547e+06			High	High	High	0.0007874	0.002919	1.51	37.82	GluC	Not confident
TRUE	High	[E]	FGNDSDISSFIKE	[D]	266	278	246	258		FALSE		2.40352e-07	0.0075189	1	2	1	49	P32567	P32567 [246-258]		2	1458.67	3.96053e+08	1.2024e+09	3.96053e+08	9.19552e+08		High	High	High	0.0007874	5.571e-09	4.49	39.16	GluC	Not confident
TRUE	High	[E]	FKKLSVSKAGAPTRIVSKINVSND	[V]	804	827	784	807		FALSE		6.45938e-07	0.0075189	1	2	1	22	P32567	P32567 [784-807]		0	2559.46	5.49965e+07	6.22849e+07	5.49965e+07	4.76334e+07		High	High	High	0.0007874	1.768e-08	5.48	27.66	GluC	Confident
TRUE	High	[E]	FKKLSVSKAGAPTRIVSKINVSNDVHSLGNSDTE	[S]	804	837	784	817		FALSE		4.56169e-07	0.0075189	1	2	1	54	P32567	P32567 [784-817]		2	3598.92	4.43712e+08	4.88664e+08	4.43712e+08	3.73713e+08		High	High	High	0.0007874	1.175e-08	6.52	31.33	GluC	Confident
TRUE	High	[E]	HLTDLSPPGTPPTMATSGSVLGLDAME	[S]	292	318	272	298	2xOxidation [M14; M26]	FALSE		9.92331e-05	0.0075189	1	2	1	9	P32567	P32567 [272-298]		2	2727.29	9878796		9878796			High	Not Found	High	0.0007874	6.246e-06	3.88	42.14	GluC	Not confident
TRUE	High	[E]	KFTDVNFWRD	[P]	650	659	630	639		FALSE		0.00246794	0.0075189	1	2	1	2	P32567	P32567 [630-639]		1	1327.64		4.76356e+06		3.64301e+06		Not Found	High	High	0.0007874	0.0002642	3.21	36.91	GluC	Confident
TRUE	High	[E]	KFTDVNFWRDPLVD	[I]	650	663	630	643		FALSE		0.0674426	0.0075189	1	2	1	1	P32567	P32567 [630-643]		2	1751.88		2.75146e+06		2104224		Not Found	High	High	0.0007874	0.01513	2.12	47.58	GluC	Confident
TRUE	High	[E]	KLSNMPMKLSDSGE	[A]	88	101	68	81	1xOxidation [M]	FALSE		1.94553e-05	0.0075189	1	2	2	17	P32567	P32567 [68-81]		1	1552.73	6524469	3.22968e+07	6524469	2.46995e+07		High	High	High	0.0007874	9.342e-07	3.89	21.57	GluC	Not confident
TRUE	High	[E]	KLSNMPMKLSDSGE	[A]	88	101	68	81	2xOxidation [M5; M7]	FALSE		0.000107164	0.0075189	1	2	1	32	P32567	P32567 [68-81]		1	1568.73	1.25737e+07	3.52622e+07	1.25737e+07	2.69673e+07		High	High	High	0.0007874	6.806e-06	4.81	19.68	GluC	Confident
TRUE	High	[E]	KLSNMPMKLSDSGEAYFVFE	[M]	88	107	68	87	1xOxidation [M]	FALSE		0.000683391	0.0075189	1	2	2	10	P32567	P32567 [68-87]		2	2309.08	521785	5.46501e+06	521785	4.17945e+06		High	High	High	0.0007874	5.912e-05	3.76	43.62	GluC	Confident
TRUE	High	[E]	KLSNMPMKLSDSGEAYFVFE	[M]	88	107	68	87	2xOxidation [M5; M7]	FALSE		6.51311e-05	0.0075189	1	2	1	21	P32567	P32567 [68-87]		2	2325.08	8.24589e+07	4.83058e+07	8.24589e+07	3.69426e+07		High	High	High	0.0007874	3.81e-06	4.57	40.79	GluC	Confident
TRUE	High	[E]	KRYIRTIRLTNDQLKCLNLTYGE	[N]	365	387	345	367	1xCarbamidomethyl [C16]	FALSE		0.00953661	0.0075189	1	2	1	6	P32567	P32567 [345-367]		1	2868.55	7.35493e+06	1.92112e+07	7.35493e+06	1.46921e+07		High	High	High	0.0007874	0.001309	2.9	36.17	GluC	Confident
TRUE	High	[E]	KSTPFFAGFGNRITD	[A]	540	554	520	534		FALSE		3.46795e-06	0.0075189	1	2	1	4	P32567	P32567 [520-534]		0	1657.83	1.01363e+06	7.56452e+06	1.01363e+06	5.78509e+06		High	High	High	0.0007874	1.252e-07	5.09	40.01	GluC	Confident
TRUE	High	[E]	KSTPFFAGFGNRITDALSYRTVGIPSSRIFTINTE	[G]	540	574	520	554		FALSE		0.000124979	0.0075189	1	2	1	6	P32567	P32567 [520-554]		1	3864.01	4033330	3.31167e+07	4033330	25326542		High	High	High	0.0007874	8.141e-06	3.53	54.12	GluC	Confident
TRUE	High	[E]	LAGYRSSYIHINE	[L]	584	596	564	576		FALSE		1.17811e-05	0.0075189	1	2	1	44	P32567	P32567 [564-576]		0	1522.76	4.22162e+08	1.0892e+09	4.22162e+08	8.32987e+08		High	High	High	0.0007874	5.204e-07	2.78	29.38	GluC	Confident
TRUE	High	[D]	IGKQIYLE	[L]	754	761	734	741		FALSE		0.118144	0.0075189	1	2	1	4	P32567	P32567 [734-741]		0	963.551	10653932	2.88601e+07	10653932	22071250		High	High	High	0.0007874	0.0322	2.77	27.6	GluC	Confident
TRUE	High	[E]	LGSPLASPKLRYLD	[D]	762	775	742	755		FALSE		1.15251e-05	0.0075189	1	2	1	2	P32567	P32567 [742-755]		0	1529.87	7705073	6.7596e+06	7705073	5.16951e+06		High	High	High	0.0007874	5.066e-07	4	36.76	GluC	Confident
TRUE	High	[E]	LGSPLASPKLRYLDD	[M]	762	776	742	756		FALSE		0.000114047	0.0075189	1	2	1	2	P32567	P32567 [742-756]		1	1644.9	4503485	6.59638e+06	4503485	5044687		High	High	High	0.0007874	7.323e-06	3.88	36.66	GluC	Not confident
TRUE	High	[E]	LGSPLASPKLRYLDDMD	[D]	762	778	742	758	1xOxidation [M16]	FALSE		0.000250592	0.0075189	1	2	1	3	P32567	P32567 [742-758]		2	1906.96	5.42337e+06	5.48447e+06	5.42337e+06	4.19434e+06		High	High	High	0.0007874	1.836e-05	3.05	36.61	GluC	Confident
TRUE	High	[E]	IHIPSKLDNNGDLLLD	[T]	225	240	205	220		FALSE		0.00194666	0.0075189	1	2	1	6	P32567	P32567 [205-220]		2	1776.95	1.02133e+07	7.87413e+06	1.02133e+07	6021870		High	High	High	0.0007874	0.0002	3.42	40.98	GluC	Confident
TRUE	High	[E]	VILKKPE	[V]	507	513	487	493		FALSE		0.0889889	0.0075189	1	2	1	41	P32567	P32567 [487-493]		0	826.54	4.32056e+06	5.60261e+06	4.32056e+06	4.28469e+06		High	High	High	0.0007874	0.02187	1.59	18.16	GluC	Confident
TRUE	High	[D]	VPDELLVSPVMSATSSPPQSPE	[T]	115	136	95	116	1xOxidation [M11]	FALSE		0.0264567	0.0075189	1	2	1	1	P32567	P32567 [95-116]		2	2283.11	1.83759e+06	1.21915e+06	1.83759e+06	932365		Peak Found	High	High	0.0007874	0.00455	2.1	42.66	GluC	Confident

## Sheet: Sequences
>Pah1_yeast_20aaNtermTag
MGSSHHHHHHSSGLVPRGSHMQYVGRALGSVSKTWSSINPATLSGAIDVIVVEHPDGRLSCSPFHVRFGKFQILKPSQKKVQVFINEKLSNMPMKLSDSGEAYFVFEMGDQVTDVPDELLVSPVMSATSSPPQSPETSILEGGTEGEGEGENENKKKEKKVLEEPDFLDINDTGDSGSKNSETTGSLSPTESSTTTPPDSVEERKLVEQRTKNFQQKLNKKLTEIHIPSKLDNNGDLLLDTEGYKPNKNMMHDTDIQLKQLLKDEFGNDSDISSFIKEDKNGNIKIVNPYEHLTDLSPPGTPPTMATSGSVLGLDAMESGSTLNSLSSSPSGSDTEDETSFSKEQSSKSEKTSKKGTAGSGETEKRYIRTIRLTNDQLKCLNLTYGENDLKFSVDHGKA…
>sp|P32567|PAH1_YEAST Phosphatidic acid phosphohydrolase 1 OS=Saccharomyces cerevisiae (strain ATCC 204508 / S288c) OX=559292 GN=PAH1 PE=1 SV=1
MQYVGRALGSVSKTWSSINPATLSGAIDVIVVEHPDGRLSCSPFHVRFGKFQILKPSQKKVQVFINEKLSNMPMKLSDSGEAYFVFEMGDQVTDVPDELLVSPVMSATSSPPQSPETSILEGGTEGEGEGENENKKKEKKVLEEPDFLDINDTGDSGSKNSETTGSLSPTESSTTTPPDSVEERKLVEQRTKNFQQKLNKKLTEIHIPSKLDNNGDLLLDTEGYKPNKNMMHDTDIQLKQLLKDEFGNDSDISSFIKEDKNGNIKIVNPYEHLTDLSPPGTPPTMATSGSVLGLDAMESGSTLNSLSSSPSGSDTEDETSFSKEQSSKSEKTSKKGTAGSGETEKRYIRTIRLTNDQLKCLNLTYGENDLKFSVDHGKAIVTSKLFVWRWDVPIVISDI…

## Sheet: Sorted 1
													Rim11 Phosphorylation Site
614	TNTSMVPGSPPNR	606	1xOxidation [M5]; 1xPhospho [S9(100)]	Pah1_yeast_20aaNtermTag 1xPhospho [S622(100)]					0	1.32828e+09	0	1.32828e+09	S602
180	NSETTGSLSPTESSTTTPPDSVEER	184	2xPhospho [T4(99); T5(99)]	Pah1_yeast_20aaNtermTag 2xPhospho [T183(99); T184(99)]					0	3.76703e+08	0	3.76703e+08	T163
180	NSETTGSLSPTESSTTTPPDSVEER	184	1xPhospho [T5(99.5)]	Pah1_yeast_20aaNtermTag 1xPhospho [T184(99.5)]					0	2.09226e+08	0	2.09226e+08	T164
608	DSVDLRTNTSMVPGSPPNRTL	608	1xOxidation [M11]; 1xPhospho [S15(100)]	Pah1_yeast_20aaNtermTag 1xPhospho [S622(100)]	0	5.65357e+07					0	5.65357e+07	S602
24	VGRALGSVSKTW	15	1xPhospho [S9(100)]	Pah1_yeast_20aaNtermTag 1xPhospho [S32(100)]	0	4.88979e+07					0	4.88979e+07	S12
822	INVSNDVHSLGNSDTESRREQSVNETGR	829	1xPhospho [S17(100)]	Pah1_yeast_20aaNtermTag 1xPhospho [S838(100)]					0	4.77124e+07	0	4.77124e+07	S818
528	FEDSDNEVDTEEKSTPF	524	1xPhospho [T15(99.6)]	Pah1_yeast_20aaNtermTag 1xPhospho [T542(99.6)]	0	3.42568e+07					0	3.42568e+07	T522
614	TNTSMVPGSPPNRTLDNFDSEITSGR	619	1xOxidation [M5]; 1xPhospho [S9(100)]	Pah1_yeast_20aaNtermTag 1xPhospho [S622(100)]					0	1.65829e+07	0	1.65829e+07	S602
785	NRTKSRRASSAAATSIDKEF	784	2xPhospho [S10(98.8); T/S]	Pah1_yeast_20aaNtermTag 2xPhospho [S794(98.8); T/S]	0	1.11825e+07					0	1.11825e+07	S774
180	NSETTGSLSPTESSTTTPPDSVEER	184	3xPhospho [T4(98.7); T16(99.9); T17(100)]	Pah1_yeast_20aaNtermTag 3xPhospho [T183(98.7); T195(99.9); T196(100)]					0	9.85737e+06	0	9.85737e+06	S163; T175; T176
180	NSETTGSLSPTESSTTTPPDSVEERK	185	1xPhospho [S9(99.2)]	Pah1_yeast_20aaNtermTag 1xPhospho [S188(99.2)]					0	9.72275e+06	0	9.72275e+06	S168
629	DNFDSEITSGRKTLF	623	1xPhospho [T13(100)]	Pah1_yeast_20aaNtermTag 1xPhospho [T641(100)]	0	9.20078e+06					0	9.20078e+06	T621
487	LPNGPVILSPDR	478	1xPhospho [S9(100)]	Pah1_yeast_20aaNtermTag 1xPhospho [S495(100)]					0	8.22333e+06	0	8.22333e+06	S475
180	NSETTGSLSPTESSTTTPPDSVEERK	185	2xPhospho [T4(99.2); S7(100)]	Pah1_yeast_20aaNtermTag 2xPhospho [T183(99.2); S186(100)]					0	6.89714e+06	0	6.89714e+06	T163; S166
608	DSVDLRTNTSMVPGSPPNRTL	608	1xPhospho [S15(100)]	Pah1_yeast_20aaNtermTag 1xPhospho [S622(100)]	0	5.8701e+06					0	5.8701e+06	S602
627	TLDNFDSEITSGRKTLFR	624	1xPhospho [T15(99.5)]	Pah1_yeast_20aaNtermTag 1xPhospho [T641(99.5)]					0	3.41198e+06	0	3.41198e+06	T621
161	VLEEPDFLDINDTGDSGSK	159	1xPhospho [T13(100)]	Pah1_yeast_20aaNtermTag 1xPhospho [T173(100)]					0	3.35088e+06	0	3.35088e+06	T153
487	LPNGPVILSPDRTMAALR	484	1xOxidation [M14]; 1xPhospho [S9(100)]	Pah1_yeast_20aaNtermTag 1xPhospho [S495(100)]					0	3.19581e+06	0	3.19581e+06	S475
635	ITSGRKTLFRGNQEE	629	1xPhospho [T7(100)]	P32567 1xPhospho [T621(100)]			0	2.83867e+06			0	2.83867e+06	T601
552	ITDALSYRTVGIPSSR	547	1xPhospho [T9(100)]	Pah1_yeast_20aaNtermTag 1xPhospho [T560(100)]					0	2.57358e+06	0	2.57358e+06	T540
426	SDALGHVLAMIGKDWTHLGVAK	427	1xOxidation [M10]; 1xPhospho [T16(100)]	Pah1_yeast_20aaNtermTag 1xPhospho [T441(100)]					4.9309e+06	2.02277e+06	4.9309e+06	2.02277e+06	T421
160	KVLEEPDFLDINDTGDSGSK	159	1xPhospho [S19(99.6)]	Pah1_yeast_20aaNtermTag 1xPhospho [S178(99.6)]					0	1.30162e+06	0	1.30162e+06	S158
527	YFEDSDNEVDTEEKSTPF	524	1xPhospho [T16(99.4)]	Pah1_yeast_20aaNtermTag 1xPhospho [T542(99.4)]	0	825899					0	825899	T421
426	SDALGHVLAMIGKDWTHLGVAK	427	1xPhospho [T16(100)]	Pah1_yeast_20aaNtermTag 1xPhospho [T441(100)]					317837	0	317837	0
					0	1.6677e+08	0	2.83867e+06	5.24874e+06	2.02906e+09	5.24874e+06	2.19867e+09

## Sheet: Sorted 2
1.40727e+09	S602							1.40727e+09	S602
3.836e+08	T163							3.836e+08	T163
2.09226e+08	T164							2.09226e+08	T164
4.88979e+07	S12							4.88979e+07	S12
4.77124e+07	S818							4.77124e+07	S818
3.42568e+07	T522							3.42568e+07	T522
1.26128e+07	T621							1.26128e+07	T621
1.14191e+07	S475							1.14191e+07	S475
1.11825e+07	S774							1.11825e+07	S774
9.85737e+06	T163; T175; T176							9.85737e+06	T163; T175; T176
9.72275e+06	S168							9.72275e+06	S168
								2.18575e+09
3.35088e+06	T153							total abundance
2.84867e+06	T421
2.83867e+06	T601
2.57358e+06	T540
1.30162e+06	S158
